# Supplementary material for: Comparative Evaluation of Solid-phase and Membrane Mimetic Strategies in Membrane Proteome Coverage and Disease-State Analysis
Source: Mol Cell Proteomics. 2025 Dec 19;25(2):101496. doi: 10.1016/j.mcpro.2025.101496 (PMC12858350; doi:10.1016/j.mcpro.2025.101496)
Supplement: Supplemental File [file mmc2.xlsx]

## Sheet: Legend
Sheet title	Description of sheet	Corresponding figures
SP3_LFD_HFD_Triplicate_Fragpipe_Output	FragPipe output for the SP3 workflow mass spectrometry files from low-fat diet (LFD) and high-fat diet (HFD) mouse liver samples, processed with match-between-runs enabled across all other workflows from the corresponding LFD and HFD datasets. The output includes protein intensity, MaxLFQ intensity, spectral count, total spectral count, unique spectral count, and the number of predicted transmemb…	Table 1-2, Figure 2C, 4C, 6A,H, 7A-B, Supplemental Figure 2A-C
SP4_LFD_HFD_Triplicate_Fragpipe_Output	FragPipe output for the SP4 workflow mass spectrometry files from low-fat diet (LFD) and high-fat diet (HFD) mouse liver samples, processed with match-between-runs enabled across all other workflows from the corresponding LFD and HFD datasets. The output includes protein intensity, MaxLFQ intensity, spectral count, total spectral count, unique spectral count, and the number of predicted transmemb…	Table 1-2, Figure 2C, 4C-D, 6B,H, 7C-D, Supplemental Figure 2D-F
FASP_LFD_HFD_Triplicate_Fragpipe_Output	FragPipe output for the FASP workflow mass spectrometry files from low-fat diet (LFD) and high-fat diet (HFD) mouse liver samples, processed with match-between-runs enabled across all other workflows from the corresponding LFD and HFD datasets. The output includes protein intensity, MaxLFQ intensity, spectral count, total spectral count, unique spectral count, and the number of predicted transmem…	Table 1-2, Figure 2C, 6C,H, 7E-F, Supplemental Figure 2G-I
S-Trap_LFD_HFD_Triplicate_Fragpipe_Output	FragPipe output for the S-Trap workflow mass spectrometry files from low-fat diet (LFD) and high-fat diet (HFD) mouse liver samples, processed with match-between-runs enabled across all other workflows from the corresponding LFD and HFD datasets. The output includes protein intensity, MaxLFQ intensity, spectral count, total spectral count, unique spectral count, and the number of predicted transm…	Table 1-2, Figure 2C, 4D, 6D,H, 7G-H, Supplemental Figure 2J-L
Peptidisc_LFD_HFD_Triplicate_Fragpipe_Output	FragPipe output for the Peptidisc workflow mass spectrometry files from low-fat diet (LFD) and high-fat diet (HFD) mouse liver samples, processed with match-between-runs enabled across all other workflows from the corresponding LFD and HFD datasets. The output includes protein intensity, MaxLFQ intensity, spectral count, total spectral count, unique spectral count, and the number of predicted tra…	Table 1-2, Figure 2C, 5C,E, 6E,H, 7I-J, 8A,C, Supplemental Figure 2M-O
spNW30_LFD_HFD_Triplicate_Fragpipe_Output	FragPipe output for the spNW30 workflow mass spectrometry files from low-fat diet (LFD) and high-fat diet (HFD) mouse liver samples, processed with match-between-runs enabled across all other workflows from the corresponding LFD and HFD datasets. The output includes protein intensity, MaxLFQ intensity, spectral count, total spectral count, unique spectral count, and the number of predicted transm…	Table 1-2, Figure 2C, 5D,E, 6F,H, 7K-L, 8B-C, Supplemental Figure 2P-R
SMA2000_LFD_HFD_Triplicate_Fragpipe_Output	FragPipe output for the SMA2000 workflow mass spectrometry files from low-fat diet (LFD) and high-fat diet (HFD) mouse liver samples, processed with match-between-runs enabled across all other workflows from the corresponding LFD and HFD datasets. The output includes protein intensity, MaxLFQ intensity, spectral count, total spectral count, unique spectral count, and the number of predicted trans…	Table 1-2, Figure 2C,5C-D, 6G-H, 7M-N, Supplemental Figure 2S-U
SP3_LFD_Replicate_Highest_IDs	Fragpipe output of the SP3 dataset on the LFD mLiver with the highest number of IDs	Figure 2B, 3,4A-B, Supplemental Figure 3A-F, 4,5,6A
SP4_LFD_Replicate_Highest_IDs	Fragpipe output of the SP4 dataset on the LFD mLiver with the highest number of IDs	Figure 2B,3,4A-B, Supplemental Figure 3A,G-K,4,5,6A
FASP_LFD_Replicate_Highest_IDs	Fragpipe output of the FASP dataset on the LFD mLiver with the highest number of IDs	Figure 2B,3, 4A-B, Supplemental Figure 3B,G,L-O, 4,56A-B
S-Trap_LFD_Replicate_Highest_IDs	Fragpipe output of the S-Trap dataset on the LFD mLiver with the highest number of IDs	Figure 2B, 3,4A-B, Supplemental Figure 3C,H,L,P-R,4,5,6A-B
Peptidisc_LFD_Replicate_Highest_IDs	Fragpipe output of the Peptidisc dataset on the LFD mLiver with the highest number of IDs	Figure 2B,3, 5A-B,F-H, Supplemental Figure 3D,I,M,P,S-T,4,5,6A,7,8
spNW30_LFD_Replicate_Highest_IDs	Fragpipe output of the spNW30 dataset on the LFD mLiver with the highest number of IDs	Figure 2B,3,5A-B,F-H, Supplemental Figure 3E,J,N,Q,S,U,4,5,6A,7,8
SMA2000_LFD_Replicate_Highest_IDs	Fragpipe output of the SMA2000 dataset on the LFD mLiver with the highest number of IDs	Figure 2B,3,5A-B,F-H, Supplemental Figure 3F,K,O,R,T-U, 4,5,6A,7,8
SP3_SP4_LFD_Volcano	P-values and log₂ fold-change values used to generate volcano plots for the SP3 versus SP4 comparison in the LFD mLiver dataset, calculated from MaxLFQ intensity data using Perseus.	Figure 4C
SP4_S-TRAP_LFD_Volcano	P-values and log₂ fold-change values used to generate volcano plots for the SP4 versus S-Trap comparison in the LFD mLiver dataset, calculated from MaxLFQ intensity data using Perseus.	Figure 4D
Peptidisc_SMA2000_LFD_Volcano	P-values and log₂ fold-change values used to generate volcano plots for the Peptidisc versus SMA2000 comparison in the LFD mLiver dataset, calculated from MaxLFQ intensity data using Perseus.	Figure 5C
spNW30_SMA2000_LFD_Volcano	P-values and log₂ fold-change values used to generate volcano plots for the Peptidisc versus SMA2000 comparison in the LFD mLiver dataset, calculated from MaxLFQ intensity data using Perseus.	Figure 5D
Peptidisc_spNW30_LFD_Volcano	P-values and log₂ fold-change values used to generate volcano plots for the Peptidisc versus spNW30 comparison in the LFD mLiver dataset, calculated from MaxLFQ intensity data using Perseus.	Figure 5E
SP3_LFD_HFD_Volcano	P-values and log₂ fold-change values used to generate volcano plots for the SP3 LFD versus HFD mLiver comparison, calculated from MaxLFQ intensity data using Perseus.	Figure 6A,H
SP4_LFD_HFD_Volcano	P-values and log₂ fold-change values used to generate volcano plots for the SP4 LFD versus HFD mLiver comparison, calculated from MaxLFQ intensity data using Perseus.	Figure 6B,H
FASP_LFD_HFD_Volcano	P-values and log₂ fold-change values used to generate volcano plots for the FASP LFD versus HFD mLiver comparison, calculated from MaxLFQ intensity data using Perseus.	Figure 6C,H
S-Trap_LFD_HFD_Volcano	P-values and log₂ fold-change values used to generate volcano plots for the FASP LFD versus HFD mLiver comparison, calculated from MaxLFQ intensity data using Perseus.	Figure 6D,H
Peptidisc_LFD_HFD_Volcano	P-values and log₂ fold-change values used to generate volcano plots for the Peptidisc LFD versus HFD mLiver comparison, calculated from MaxLFQ intensity data using Perseus.	Figure 6E,H,8A,C
spNW30_LFD_HFD_Volcano	P-values and log₂ fold-change values used to generate volcano plots for the spNW30 LFD versus HFD mLiver comparison, calculated from MaxLFQ intensity data using Perseus.	Figure 6F,H,8B-C
SMA2000_LFD_HFD_Volcano	P-values and log₂ fold-change values used to generate volcano plots for the SMA2000 LFD versus HFD mLiver comparison, calculated from MaxLFQ intensity data using Perseus.	Figure 6G-H
SP3_LFD_HFD_Variance	Values for the variance plot showing the difference in log₂ fold change between LFD and HFD mLiver proteins for the SP3 workflow, calculated as the standard deviation of the log₂ fold-change differences based on MaxLFQ intensity measurements.	Figure 7A-B
SP4_LFD_HFD_Variance	Values for the variance plot showing the difference in log₂ fold change between LFD and HFD mLiver proteins for the SP4 workflow, calculated as the standard deviation of the log₂ fold-change differences based on MaxLFQ intensity measurements.	Figure 7C-D
FASP_LFD_HFD_Variance	Values for the variance plot showing the difference in log₂ fold change between LFD and HFD mLiver proteins for the FASP workflow, calculated as the standard deviation of the log₂ fold-change differences based on MaxLFQ intensity measurements.	Figure 7E-F
S-Trap_LFD_HFD_Variance	Values for the variance plot showing the difference in log₂ fold change between LFD and HFD mLiver proteins for the S-Trap workflow, calculated as the standard deviation of the log₂ fold-change differences based on MaxLFQ intensity measurements.	Figure 7G-H
Peptidisc_LFD_HFD_Variance	Values for the variance plot showing the difference in log₂ fold change between LFD and HFD mLiver proteins for the Peptidisc workflow, calculated as the standard deviation of the log₂ fold-change differences based on MaxLFQ intensity measurements.	Figure 7I-J
spNW30_LFD_HFD_Variance	Values for the variance plot showing the difference in log₂ fold change between LFD and HFD mLiver proteins for the spNW30 workflow, calculated as the standard deviation of the log₂ fold-change differences based on MaxLFQ intensity measurements.	Figure 7K-L
SMA2000_LFD_HFD_Variance	Values for the variance plot showing the difference in log₂ fold change between LFD and HFD mLiver proteins for the SMA2000 workflow, calculated as the standard deviation of the log₂ fold-change differences based on MaxLFQ intensity measurements.	Figure 7M-N

## Sheet: SP3_LFD_HFD_Triplicate_Fragpipe
Protein ID	Gene Names	Entry Name	Protein names	Subcellular location [CC]	Gene Ontology (cellular component)	Gene Ontology (GO)	Gene Ontology (molecular function)	Gene Ontology (biological process)	Mass	Length	SP	TM	SP3HFD_16 Intensity	SP3HFD_17 Intensity	SP3HFD_18 Intensity	SP3LFD_13 Intensity	SP3LFD_14 Intensity	SP3LFD_15 Intensity	SP3HFD_16 MaxLFQ Intensity	SP3HFD_17 MaxLFQ Intensity	SP3HFD_18 MaxLFQ Intensity	SP3LFD_13 MaxLFQ Intensity	SP3LFD_14 MaxLFQ Intensity	SP3LFD_15 MaxLFQ Intensity	Protein Probability	Top Peptide Probability	SP3HFD_16 Spectral Count	SP3HFD_17 Spectral Count	SP3HFD_18 Spectral Count	SP3LFD_13 Spectral Count	SP3LFD_14 Spectral Count	SP3LFD_15 Spectral Count	SP3HFD_16 Unique Spectral Count	SP3HFD_17 Unique Spectral Count	SP3HFD_18 Unique Spectral Count	SP3LFD_13 Unique Spectral Count	SP3LFD_14 Unique Spectral Count	SP3LFD_15 Unique Spectral Count	SP3HFD_16 Total Spectral Count	SP3HFD_17 Total Spectral Count	SP3HFD_18 Total Spectral Count	SP3LFD_13 Total Spectral Count	SP3LFD_14 Total Spectral Count	SP3LFD_15 Total Spectral Count
A0A0G2JDV3	Gbp6 Mpa2l	GBP6_MOUSE	Guanylate-binding protein 6 (EC 3.6.5.-) (GTP-binding protein 6) (GBP-6) (Guanine nucleotide-binding protein 6) (Macrophage activation 2 like protein)	SUBCELLULAR LOCATION: Cytoplasmic vesicle {ECO:0000269|PubMed:18025219}.	cytoplasmic vesicle [GO:0031410]; symbiont-containing vacuole membrane [GO:0020005]	cytoplasmic vesicle [GO:0031410]; symbiont-containing vacuole membrane [GO:0020005]; GTP binding [GO:0005525]; GTPase activity [GO:0003924]; adhesion of symbiont to host [GO:0044406]; cellular response to interferon-beta [GO:0035458]; cellular response to lipopolysaccharide [GO:0071222]; cellular response to type II interferon [GO:0071346]; defense response to Gram-positive bacterium [GO:0050830]…	GTP binding [GO:0005525]; GTPase activity [GO:0003924]	adhesion of symbiont to host [GO:0044406]; cellular response to interferon-beta [GO:0035458]; cellular response to lipopolysaccharide [GO:0071222]; cellular response to type II interferon [GO:0071346]; defense response to Gram-positive bacterium [GO:0050830]; defense response to protozoan [GO:0042832]; response to bacterium [GO:0009617]	70443	611	0	2	23.9804	23.491	22.4299	23.2802	23.4293	23.9626	23.6741	23.6053	22.5442	23.3945	23.5436	23.4097	1	0.998	3	0	0	2	0	2	1	0	0	0	0	0	3	0	0	2	0	2
A0A140LIF8	Irgm2 Iigp2	IRGM2_MOUSE	Immunity-related GTPase family M protein 2 (EC 3.6.5.-) (Interferon-inducible GTPase 2)	SUBCELLULAR LOCATION: Cytoplasmic vesicle membrane {ECO:0000269|PubMed:34078740}. Golgi apparatus membrane {ECO:0000269|PubMed:34078740}. Cytoplasm, cytosol {ECO:0000269|PubMed:34078740}. Note=Localizes to parasitophorous vacuole membranes. {ECO:0000269|PubMed:34078740}.	cytoplasmic vesicle membrane [GO:0030659]; cytosol [GO:0005829]; Golgi membrane [GO:0000139]; vacuolar membrane [GO:0005774]	cytoplasmic vesicle membrane [GO:0030659]; cytosol [GO:0005829]; Golgi membrane [GO:0000139]; vacuolar membrane [GO:0005774]; GTP binding [GO:0005525]; GTPase activity [GO:0003924]; defense response to protozoan [GO:0042832]; innate immune response [GO:0045087]; killing of cells of another organism [GO:0031640]; negative regulation of non-canonical inflammasome complex assembly [GO:0160076]; prot…	GTP binding [GO:0005525]; GTPase activity [GO:0003924]	defense response to protozoan [GO:0042832]; innate immune response [GO:0045087]; killing of cells of another organism [GO:0031640]; negative regulation of non-canonical inflammasome complex assembly [GO:0160076]; protein targeting to vacuolar membrane [GO:0044395]; response to bacterium [GO:0009617]	45205	395	0	0				24.8755									0.9999	0.9982	0	0	1	1	0	0	0	0	1	1	0	0	2	2	3	3	3	1
A0JNU3	Aspg	LPP60_MOUSE	60 kDa lysophospholipase (EC 3.1.1.5) (Lysophospholipase-transacylase) [Includes: L-asparaginase (EC 3.5.1.1) (L-asparagine amidohydrolase); 1-alkyl-2-acetylglycerophosphocholine esterase (EC 3.1.1.47) (Platelet-activating factor acetylhydrolase) (PAF acetylhydrolase)]			1-alkyl-2-acetylglycerophosphocholine esterase activity [GO:0003847]; acyltransferase activity, transferring groups other than amino-acyl groups [GO:0016747]; asparaginase activity [GO:0004067]; lysophospholipase activity [GO:0004622]; aspartate family amino acid metabolic process [GO:0009066]; lipid catabolic process [GO:0016042]	1-alkyl-2-acetylglycerophosphocholine esterase activity [GO:0003847]; acyltransferase activity, transferring groups other than amino-acyl groups [GO:0016747]; asparaginase activity [GO:0004067]; lysophospholipase activity [GO:0004622]	aspartate family amino acid metabolic process [GO:0009066]; lipid catabolic process [GO:0016042]	60595	564	0	0	28.4647	28.6308	28.8199	27.1415	28.1401	28.8569	26.0393	26.2323	26.2738	25.9938	26.0807	26.4211	1	0.999	9	16	15	8	16	22	9	16	15	8	16	22	9	16	15	8	16	22
A1L314	Mpeg1	MPEG1_MOUSE	Macrophage-expressed gene 1 protein (Macrophage gene 1 protein) (Mpg-1) (Perforin-2) (P-2) (PFN2) (mPFN2) (Protein MPS1) [Cleaved into: Macrophage-expressed gene 1 protein, processed form]	SUBCELLULAR LOCATION: Cytoplasmic vesicle membrane {ECO:0000269|PubMed:26402460, ECO:0000269|PubMed:26418746, ECO:0000269|PubMed:35471730}; Multi-pass membrane protein {ECO:0000269|PubMed:32064340, ECO:0000269|PubMed:36245269}. Note=Bacterial infection induces translocation of the cytoplasmic vesicles to bacterium-containing phagocytic vesicles and fusing of the vesicles. {ECO:0000269|PubMed:2640…	cytoplasmic vesicle [GO:0031410]; endolysosome [GO:0036019]; phagocytic vesicle [GO:0045335]; phagocytic vesicle membrane [GO:0030670]; phagolysosome membrane [GO:0061474]	cytoplasmic vesicle [GO:0031410]; endolysosome [GO:0036019]; phagocytic vesicle [GO:0045335]; phagocytic vesicle membrane [GO:0030670]; phagolysosome membrane [GO:0061474]; pore-forming activity [GO:0140911]; wide pore channel activity [GO:0022829]; adaptive immune response [GO:0002250]; antibacterial innate immune response [GO:0140367]; antigen processing and presentation of exogenous peptide an…	pore-forming activity [GO:0140911]; wide pore channel activity [GO:0022829]	adaptive immune response [GO:0002250]; antibacterial innate immune response [GO:0140367]; antigen processing and presentation of exogenous peptide antigen [GO:0002478]; antigen processing and presentation of exogenous peptide antigen via MHC class I [GO:0042590]; defense response to bacterium [GO:0042742]; defense response to Gram-negative bacterium [GO:0050829]; defense response to Gram-positive…	78390	713	Y	1	22.394												0.9108	0.9989	1	0	0	1	0	0	1	0	0	1	0	0	1	0	0	1	0	0
A1L3P4	Slc9a6 Nhe6	SL9A6_MOUSE	Sodium/hydrogen exchanger 6 (Na(+)/H(+) exchanger 6) (NHE-6) (Sodium/hydrogen exchanger) (Solute carrier family 9 member 6)	SUBCELLULAR LOCATION: Endosome membrane {ECO:0000250|UniProtKB:Q92581}; Multi-pass membrane protein {ECO:0000255}. Recycling endosome membrane {ECO:0000269|PubMed:23303939, ECO:0000269|PubMed:24035762}; Multi-pass membrane protein {ECO:0000255}. Early endosome membrane {ECO:0000269|PubMed:23303939, ECO:0000269|PubMed:24035762}; Multi-pass membrane protein {ECO:0000255}. Late endosome membrane {EC…	axon terminus [GO:0043679]; axonal spine [GO:0044308]; cytoplasmic vesicle [GO:0031410]; dendrite [GO:0030425]; early endosome [GO:0005769]; early endosome membrane [GO:0031901]; endosome [GO:0005768]; glutamatergic synapse [GO:0098978]; late endosome [GO:0005770]; late endosome membrane [GO:0031902]; mitochondrion [GO:0005739]; plasma membrane [GO:0005886]; recycling endosome [GO:0055037]; recyc…	axon terminus [GO:0043679]; axonal spine [GO:0044308]; cytoplasmic vesicle [GO:0031410]; dendrite [GO:0030425]; early endosome [GO:0005769]; early endosome membrane [GO:0031901]; endosome [GO:0005768]; glutamatergic synapse [GO:0098978]; late endosome [GO:0005770]; late endosome membrane [GO:0031902]; mitochondrion [GO:0005739]; plasma membrane [GO:0005886]; recycling endosome [GO:0055037]; recyc…	potassium:proton antiporter activity [GO:0015386]; sodium:proton antiporter activity [GO:0015385]	axon extension [GO:0048675]; brain-derived neurotrophic factor receptor signaling pathway [GO:0031547]; dendrite extension [GO:0097484]; dendritic spine development [GO:0060996]; establishment of cell polarity [GO:0030010]; glial cell activation [GO:0061900]; neuron projection morphogenesis [GO:0048812]; proton transmembrane transport [GO:1902600]; regulation of intracellular pH [GO:0051453]; reg…	77953	702	Y	11		23.6056	23.2603			23.3757		23.9836	23.6384			23.7538	1	0.999	0	1	2	0	1	1	0	1	2	0	1	1	0	1	2	0	1	1
A2A432	Cul4b Kiaa0695	CUL4B_MOUSE	Cullin-4B (CUL-4B)	SUBCELLULAR LOCATION: Cytoplasm {ECO:0000269|PubMed:24357321}. Nucleus {ECO:0000269|PubMed:24357321}. Note=More concentrated in nuclei than in cytoplasm in germinal vesicle (GV) stage oocytes, zygotes and the 2-cell stage, but distributed in the cytoplasm at the MII-stage oocytes. {ECO:0000269|PubMed:24357321}.	Cul4A-RING E3 ubiquitin ligase complex [GO:0031464]; Cul4B-RING E3 ubiquitin ligase complex [GO:0031465]; cytosol [GO:0005829]; nucleoplasm [GO:0005654]; nucleus [GO:0005634]	Cul4A-RING E3 ubiquitin ligase complex [GO:0031464]; Cul4B-RING E3 ubiquitin ligase complex [GO:0031465]; cytosol [GO:0005829]; nucleoplasm [GO:0005654]; nucleus [GO:0005634]; damaged DNA binding [GO:0003684]; ubiquitin protein ligase binding [GO:0031625]; astrocyte differentiation [GO:0048708]; cellular response to UV [GO:0034644]; DNA damage response [GO:0006974]; gene expression [GO:0010467]; …	damaged DNA binding [GO:0003684]; ubiquitin protein ligase binding [GO:0031625]	astrocyte differentiation [GO:0048708]; cellular response to UV [GO:0034644]; DNA damage response [GO:0006974]; gene expression [GO:0010467]; neuron projection development [GO:0031175]; positive regulation of G1/S transition of mitotic cell cycle [GO:1900087]; positive regulation of protein catabolic process [GO:0045732]; proteasomal protein catabolic process [GO:0010498]; protein polyubiquitinat…	110699	970	0	0	22.8503	22.5072	20.8314	22.8937	22.8518	22.2136	22.9499	22.6068	20.9311	22.9934	22.9515	22.3133	1	0.999	0	1	1	1	1	1	0	1	1	1	1	1	0	2	5	1	3	4
A2A5R2	Arfgef2 Arfgep2 Big2	BIG2_MOUSE	Brefeldin A-inhibited guanine nucleotide-exchange protein 2 (Brefeldin A-inhibited GEP 2) (ADP-ribosylation factor guanine nucleotide-exchange factor 2)	SUBCELLULAR LOCATION: Cytoplasm {ECO:0000250}. Membrane {ECO:0000250}. Golgi apparatus {ECO:0000250}. Cytoplasm, perinuclear region {ECO:0000250}. Golgi apparatus, trans-Golgi network {ECO:0000250}. Endosome {ECO:0000250}. Cytoplasm, cytoskeleton, microtubule organizing center, centrosome {ECO:0000250}. Cell projection, dendrite {ECO:0000250}. Cytoplasmic vesicle {ECO:0000250}. Synapse {ECO:00002…	asymmetric synapse [GO:0032279]; axonemal microtubule [GO:0005879]; centrosome [GO:0005813]; cytoplasmic vesicle [GO:0031410]; cytosol [GO:0005829]; dendritic spine [GO:0043197]; GABA-ergic synapse [GO:0098982]; glutamatergic synapse [GO:0098978]; Golgi membrane [GO:0000139]; membrane [GO:0016020]; microtubule organizing center [GO:0005815]; perinuclear region of cytoplasm [GO:0048471]; presynaps…	asymmetric synapse [GO:0032279]; axonemal microtubule [GO:0005879]; centrosome [GO:0005813]; cytoplasmic vesicle [GO:0031410]; cytosol [GO:0005829]; dendritic spine [GO:0043197]; GABA-ergic synapse [GO:0098982]; glutamatergic synapse [GO:0098978]; Golgi membrane [GO:0000139]; membrane [GO:0016020]; microtubule organizing center [GO:0005815]; perinuclear region of cytoplasm [GO:0048471]; presynaps…	GABA receptor binding [GO:0050811]; guanyl-nucleotide exchange factor activity [GO:0005085]; myosin binding [GO:0017022]; protein kinase A regulatory subunit binding [GO:0034237]	endomembrane system organization [GO:0010256]; endosome organization [GO:0007032]; exocytosis [GO:0006887]; Golgi to plasma membrane transport [GO:0006893]; intracellular signal transduction [GO:0035556]; positive regulation of tumor necrosis factor production [GO:0032760]; protein transport [GO:0015031]; receptor recycling [GO:0001881]; regulation of ARF protein signal transduction [GO:0032012]	202240	1792	0	0				22.3685	22.1358					22.3685	22.1358		1	0.999	0	0	1	1	0	0	0	0	1	1	0	0	0	0	2	1	0	0
A2A8Z1	Osbpl9 Orp9	OSBL9_MOUSE	Oxysterol-binding protein-related protein 9 (ORP-9) (OSBP-related protein 9)	SUBCELLULAR LOCATION: Late endosome membrane {ECO:0000250}. Golgi apparatus, trans-Golgi network membrane {ECO:0000250}. Note=Localizes at the Golgi-late endosome interface. {ECO:0000250}.	Golgi apparatus [GO:0005794]; late endosome membrane [GO:0031902]	Golgi apparatus [GO:0005794]; late endosome membrane [GO:0031902]; lipid binding [GO:0008289]; lipid transport [GO:0006869]	lipid binding [GO:0008289]	lipid transport [GO:0006869]	83109	736	0	1		24.9271	25.0743		25.3852	25.3512		24.3502	24.5833		24.8648	24.3844	1	0.999	1	4	1	2	2	4	1	4	0	2	2	3	1	4	1	2	2	4
A2A974	Cyp4a12b	CP4CB_MOUSE	Cytochrome P450 4A12B (EC 1.14.14.1)	SUBCELLULAR LOCATION: Endoplasmic reticulum membrane {ECO:0000269|PubMed:17112342}; Peripheral membrane protein. Microsome membrane {ECO:0000269|PubMed:17112342}; Peripheral membrane protein.	endoplasmic reticulum membrane [GO:0005789]	endoplasmic reticulum membrane [GO:0005789]; arachidonate omega-hydroxylase activity [GO:0052869]; heme binding [GO:0020037]; iron ion binding [GO:0005506]; omega-hydroxylase P450 pathway [GO:0097267]	arachidonate omega-hydroxylase activity [GO:0052869]; heme binding [GO:0020037]; iron ion binding [GO:0005506]	omega-hydroxylase P450 pathway [GO:0097267]	58309	508	Y	0	22.7511	22.2597	24.0877	23.4916	23.8928	22.4228	23.6284	23.137	24.4888	24.3689	24.7701	23.3001	1	0.999	1	1	3	1	0	0	1	1	3	1	0	0	21	21	24	18	14	14
A2AAJ9	Obscn Gm878	OBSCN_MOUSE	Obscurin (EC 2.7.11.1) (Obscurin-RhoGEF) (Obscurin-myosin light chain kinase) (Obscurin-MLCK)	SUBCELLULAR LOCATION: Cytoplasm, myofibril, sarcomere, M line {ECO:0000269|PubMed:23392350}. Cytoplasm, myofibril, sarcomere, Z line {ECO:0000269|PubMed:23392350}. Cell membrane, sarcolemma {ECO:0000269|PubMed:23392350}. Nucleus {ECO:0000269|PubMed:23392350}. Secreted {ECO:0000269|PubMed:23392350}. Note=Colocalizes with CDH2 and ATP1B1 to the sarcolemma and to intercalating disks in cardiac muscl…	cytosol [GO:0005829]; extracellular space [GO:0005615]; intercalated disc [GO:0014704]; M band [GO:0031430]; nuclear body [GO:0016604]; plasma membrane [GO:0005886]; sarcolemma [GO:0042383]; striated muscle myosin thick filament [GO:0005863]; Z disc [GO:0030018]	cytosol [GO:0005829]; extracellular space [GO:0005615]; intercalated disc [GO:0014704]; M band [GO:0031430]; nuclear body [GO:0016604]; plasma membrane [GO:0005886]; sarcolemma [GO:0042383]; striated muscle myosin thick filament [GO:0005863]; Z disc [GO:0030018]; 3-phosphoinositide-dependent protein kinase activity [GO:0004676]; AMP-activated protein kinase activity [GO:0004679]; ankyrin binding …	3-phosphoinositide-dependent protein kinase activity [GO:0004676]; AMP-activated protein kinase activity [GO:0004679]; ankyrin binding [GO:0030506]; ATP binding [GO:0005524]; cadherin binding [GO:0045296]; calmodulin binding [GO:0005516]; DNA-dependent protein kinase activity [GO:0004677]; eukaryotic translation initiation factor 2alpha kinase activity [GO:0004694]; guanyl-nucleotide exchange fac…	cell differentiation [GO:0030154]; negative regulation of phosphatidylinositol 3-kinase/protein kinase B signal transduction [GO:0051898]; protein autophosphorylation [GO:0046777]; protein phosphorylation [GO:0006468]	966591	8886	0	0	25.5047	29.2096	28.8425	25.8878	28.2964	27.0787	26.0052	27.8779	27.6487	26.3883	27.1401	27.5791	1	0.9985	1	2	0	0	0	0	1	2	0	0	0	0	1	2	0	0	0	0
A2ADY9	Ddi2	DDI2_MOUSE	Protein DDI1 homolog 2 (EC 3.4.23.-)	SUBCELLULAR LOCATION: Cytoplasm, cytosol {ECO:0000250|UniProtKB:Q5TDH0}. Chromosome {ECO:0000250|UniProtKB:Q5TDH0}.	chromosome [GO:0005694]; cytosol [GO:0005829]	chromosome [GO:0005694]; cytosol [GO:0005829]; aspartic-type endopeptidase activity [GO:0004190]; identical protein binding [GO:0042802]; cellular response to hydroxyurea [GO:0072711]; proteasomal protein catabolic process [GO:0010498]; protein processing [GO:0016485]; regulation of DNA stability [GO:0097752]; regulation of protein stability [GO:0031647]	aspartic-type endopeptidase activity [GO:0004190]; identical protein binding [GO:0042802]	cellular response to hydroxyurea [GO:0072711]; proteasomal protein catabolic process [GO:0010498]; protein processing [GO:0016485]; regulation of DNA stability [GO:0097752]; regulation of protein stability [GO:0031647]	44591	399	0	0	27.7516	29.1941	29.1074	28.681	29.3456	29.2551	25.9335	26.697	26.666	26.6672	26.8628	26.8934	1	0.999	18	17	19	16	17	21	17	16	17	16	15	19	18	17	19	16	17	21
A2AGT5	Ckap5	CKAP5_MOUSE	Cytoskeleton-associated protein 5	SUBCELLULAR LOCATION: Cytoplasm, cytoskeleton, microtubule organizing center, centrosome {ECO:0000250|UniProtKB:Q14008}. Cytoplasm, cytoskeleton, spindle pole {ECO:0000250|UniProtKB:Q14008}. Cytoplasm, cytoskeleton, spindle {ECO:0000250|UniProtKB:Q14008}. Chromosome, centromere, kinetochore {ECO:0000250|UniProtKB:Q14008}. Note=Detected on centrosomes and kinetochores during interphase and mitosis…	centrosome [GO:0005813]; cytoplasm [GO:0005737]; dendrite [GO:0030425]; kinetochore [GO:0000776]; neuronal ribonucleoprotein granule [GO:0071598]; perikaryon [GO:0043204]; postsynapse [GO:0098794]; protein-containing complex [GO:0032991]; spindle pole [GO:0000922]	centrosome [GO:0005813]; cytoplasm [GO:0005737]; dendrite [GO:0030425]; kinetochore [GO:0000776]; neuronal ribonucleoprotein granule [GO:0071598]; perikaryon [GO:0043204]; postsynapse [GO:0098794]; protein-containing complex [GO:0032991]; spindle pole [GO:0000922]; microtubule binding [GO:0008017]; microtubule plus end polymerase [GO:0061863]; microtubule plus-end binding [GO:0051010]; ribonucleo…	microtubule binding [GO:0008017]; microtubule plus end polymerase [GO:0061863]; microtubule plus-end binding [GO:0051010]; ribonucleoprotein complex binding [GO:0043021]	cell division [GO:0051301]; central nervous system myelin formation [GO:0032289]; centrosome cycle [GO:0007098]; cytoplasmic translation [GO:0002181]; dendritic spine maintenance [GO:0097062]; establishment or maintenance of microtubule cytoskeleton polarity [GO:0030951]; excitatory postsynaptic potential [GO:0060079]; habituation [GO:0046959]; locomotory behavior [GO:0007626]; long-term synaptic…	225635	2032	0	0		26.7266		21.9596		27.0128		26.7266		21.956		27.0128	1	0.999	1	2	0	0	1	1	1	2	0	0	1	1	1	2	0	0	1	1
A2AIL4	Ndufaf6	NDUF6_MOUSE	NADH dehydrogenase (ubiquinone) complex I, assembly factor 6	SUBCELLULAR LOCATION: Mitochondrion inner membrane {ECO:0000269|PubMed:18614015}. Note=Peripherally localized on the matrix face of the mitochondrial inner membrane. {ECO:0000250}.	mitochondrial inner membrane [GO:0005743]; mitochondrion [GO:0005739]	mitochondrial inner membrane [GO:0005743]; mitochondrion [GO:0005739]; biosynthetic process [GO:0009058]; mitochondrial respiratory chain complex I assembly [GO:0032981]		biosynthetic process [GO:0009058]; mitochondrial respiratory chain complex I assembly [GO:0032981]	38362	333	0	0			24.7679		25.1069	22.6235			24.075		23.6165	23.4172	1	0.9989	0	0	1	0	1	2	0	0	1	0	1	2	0	0	1	0	1	2
A2AJ88	Pnpla7	PLPL7_MOUSE	Patatin-like phospholipase domain-containing protein 7 (EC 3.1.1.-) (EC 3.1.1.5) (Neuropathy target esterase-related esterase) (NRE) (NTE-related esterase)	SUBCELLULAR LOCATION: Endoplasmic reticulum membrane {ECO:0000269|PubMed:18086666, ECO:0000269|PubMed:28887301}; Single-pass type III membrane protein {ECO:0000269|PubMed:28887301}. Lipid droplet {ECO:0000269|PubMed:18086666, ECO:0000269|PubMed:28887301}.; SUBCELLULAR LOCATION: [Isoform 1]: Endoplasmic reticulum membrane {ECO:0000269|PubMed:22326266}; Single-pass type III membrane protein {ECO:00…	endoplasmic reticulum [GO:0005783]; endoplasmic reticulum membrane [GO:0005789]; lipid droplet [GO:0005811]	endoplasmic reticulum [GO:0005783]; endoplasmic reticulum membrane [GO:0005789]; lipid droplet [GO:0005811]; lysophospholipase activity [GO:0004622]; phosphatidylcholine catabolic process [GO:0034638]	lysophospholipase activity [GO:0004622]	phosphatidylcholine catabolic process [GO:0034638]	150494	1352	0	1	22.566		22.8881						22.8881				1	0.999	1	0	1	0	0	1	1	0	1	0	0	1	1	0	1	0	0	1
A2AJL3	Fggy	FGGY_MOUSE	FGGY carbohydrate kinase domain-containing protein (D-ribulokinase FGGY) (EC 2.7.1.47)			D-ribulokinase activity [GO:0019150]; neuron cellular homeostasis [GO:0070050]	D-ribulokinase activity [GO:0019150]	neuron cellular homeostasis [GO:0070050]	60336	552	0	0	28.1799	30.0086	29.4017	28.3077	29.119	30.1681	26.4067	27.6395	27.0396	26.9625	26.9894	27.6907	1	0.999	15	26	15	8	12	22	15	26	15	8	12	22	15	26	15	8	12	22
A2AKK5	Acnat1	ACNT1_MOUSE	Acyl-coenzyme A amino acid N-acyltransferase 1 (EC 2.3.1.-)	SUBCELLULAR LOCATION: Peroxisome {ECO:0000269|PubMed:17116739}.	peroxisome [GO:0005777]	peroxisome [GO:0005777]; N-acyltransferase activity [GO:0016410]; thiolester hydrolase activity [GO:0016790]; acyl-CoA metabolic process [GO:0006637]; fatty acid metabolic process [GO:0006631]	N-acyltransferase activity [GO:0016410]; thiolester hydrolase activity [GO:0016790]	acyl-CoA metabolic process [GO:0006637]; fatty acid metabolic process [GO:0006631]	46071	416	0	0	26.5866	27.1195	27.1	27.4028	27.3113	27.3431	25.2408	25.3125	25.7783	25.6805	25.3974	25.5472	1	0.999	7	6	6	6	4	7	5	3	3	3	2	6	7	6	6	6	4	7
A2AKQ0	Slc35d1	S35D1_MOUSE	Nucleotide sugar transporter SLC35D1 (Solute carrier family 35 member D1) (UDP-galactose transporter-related protein 7) (UGTrel7) (UDP-glucuronic acid/UDP-N-acetylgalactosamine transporter) (UDP-GlcA/UDP-GalNAc transporter)	SUBCELLULAR LOCATION: Endoplasmic reticulum membrane {ECO:0000269|PubMed:17952091}; Multi-pass membrane protein {ECO:0000255}.	endoplasmic reticulum [GO:0005783]; endoplasmic reticulum membrane [GO:0005789]	endoplasmic reticulum [GO:0005783]; endoplasmic reticulum membrane [GO:0005789]; pyrimidine nucleotide-sugar transmembrane transporter activity [GO:0015165]; UDP-glucuronic acid transmembrane transporter activity [GO:0005461]; chondroitin sulfate biosynthetic process [GO:0030206]; embryonic skeletal system development [GO:0048706]; pyrimidine nucleotide-sugar transmembrane transport [GO:0090481]	pyrimidine nucleotide-sugar transmembrane transporter activity [GO:0015165]; UDP-glucuronic acid transmembrane transporter activity [GO:0005461]	chondroitin sulfate biosynthetic process [GO:0030206]; embryonic skeletal system development [GO:0048706]; pyrimidine nucleotide-sugar transmembrane transport [GO:0090481]	39272	355	0	9	26.5555	27.0145	27.2207	26.9258	26.9002	26.8964	26.1961	26.4113	27.012	26.2977	26.5407	25.6274	1	0.999	3	4	4	1	4	3	3	4	4	1	4	3	3	4	4	1	4	3
A2ALW5	Dnajc25	DJC25_MOUSE	DnaJ homolog subfamily C member 25	SUBCELLULAR LOCATION: Membrane {ECO:0000305}; Multi-pass membrane protein {ECO:0000305}.	membrane [GO:0016020]	membrane [GO:0016020]; protein folding [GO:0006457]		protein folding [GO:0006457]	41937	357	Y	0	23.431	23.6173	24.0839	24.9409	24.7254	23.3174	23.8156	24.0018	24.4685	24.1841	24.0306	23.702	1	0.999	0	0	1	0	0	1	0	0	1	0	0	1	0	0	1	0	0	1
A2AN08	Ubr4 Kiaa0462	UBR4_MOUSE	E3 ubiquitin-protein ligase UBR4 (EC 2.3.2.27) (N-recognin-4)	SUBCELLULAR LOCATION: Cytoplasm {ECO:0000250|UniProtKB:Q5T4S7}. Cytoplasm, cytoskeleton {ECO:0000250|UniProtKB:Q5T4S7}. Endosome {ECO:0000269|PubMed:30111582}. Nucleus {ECO:0000250|UniProtKB:Q5T4S7}. Note=Localizes to endosomes via its association with calcium-bound calmodulin (PubMed:30111582). Concentrates at the leading edge of membrane structures involved in actin motility (By similarity). {E…	centrosome [GO:0005813]; cytosol [GO:0005829]; endosome [GO:0005768]; nucleoplasm [GO:0005654]	centrosome [GO:0005813]; cytosol [GO:0005829]; endosome [GO:0005768]; nucleoplasm [GO:0005654]; calmodulin binding [GO:0005516]; ubiquitin protein ligase activity [GO:0061630]; zinc ion binding [GO:0008270]; cytoplasm protein quality control [GO:0140455]; cytoplasm protein quality control by the ubiquitin-proteasome system [GO:0071629]; endosome organization [GO:0007032]; negative regulation of f…	calmodulin binding [GO:0005516]; ubiquitin protein ligase activity [GO:0061630]; zinc ion binding [GO:0008270]	cytoplasm protein quality control [GO:0140455]; cytoplasm protein quality control by the ubiquitin-proteasome system [GO:0071629]; endosome organization [GO:0007032]; negative regulation of fatty acid biosynthetic process [GO:0045717]; negative regulation of HRI-mediated signaling [GO:0141191]; positive regulation of autophagy [GO:0010508]; protein branched polyubiquitination [GO:0141198]; protei…	572290	5180	0	2	26.9246	26.7966	27.9274	27.7848	27.7551	27.5038	25.0524	24.4857	25.0546	25.1652	24.9363	24.6909	1	0.999	19	14	19	20	19	18	19	14	19	20	19	18	19	14	19	20	19	18
A2ARV4	Lrp2	LRP2_MOUSE	Low-density lipoprotein receptor-related protein 2 (LRP-2) (Glycoprotein 330) (gp330) (Megalin)	SUBCELLULAR LOCATION: Apical cell membrane {ECO:0000269|PubMed:16143106, ECO:0000269|PubMed:20460439, ECO:0000269|PubMed:22340494, ECO:0000269|PubMed:22354480}; Single-pass type I membrane protein {ECO:0000255}. Endosome lumen {ECO:0000250|UniProtKB:P98158}. Membrane, coated pit {ECO:0000269|PubMed:22340494}. Cell projection, dendrite {ECO:0000269|PubMed:20637285}. Cell projection, axon {ECO:0000…	apical part of cell [GO:0045177]; apical plasma membrane [GO:0016324]; axon [GO:0030424]; brush border [GO:0005903]; brush border membrane [GO:0031526]; clathrin-coated pit [GO:0005905]; dendrite [GO:0030425]; endocytic vesicle [GO:0030139]; endoplasmic reticulum [GO:0005783]; endosome [GO:0005768]; endosome lumen [GO:0031904]; external side of plasma membrane [GO:0009897]; Golgi apparatus [GO:00…	apical part of cell [GO:0045177]; apical plasma membrane [GO:0016324]; axon [GO:0030424]; brush border [GO:0005903]; brush border membrane [GO:0031526]; clathrin-coated pit [GO:0005905]; dendrite [GO:0030425]; endocytic vesicle [GO:0030139]; endoplasmic reticulum [GO:0005783]; endosome [GO:0005768]; endosome lumen [GO:0031904]; external side of plasma membrane [GO:0009897]; Golgi apparatus [GO:00…	calcium ion binding [GO:0005509]; protein-folding chaperone binding [GO:0051087]; SH3 domain binding [GO:0017124]	aorta development [GO:0035904]; cell population proliferation [GO:0008283]; coronary artery morphogenesis [GO:0060982]; coronary vasculature development [GO:0060976]; cranial skeletal system development [GO:1904888]; diol metabolic process [GO:0034311]; folate import across plasma membrane [GO:1904447]; forebrain development [GO:0030900]; gene expression [GO:0010467]; heart development [GO:000750…	519208	4660	Y	1	22.9987		21.7558	22.9973	22.871		23.2055		21.9626	23.2041	23.0778		1	0.999	0	1	1	0	2	1	0	1	1	0	2	1	0	1	1	0	2	1
A2AS89	Agmat Gdah	GDAH_MOUSE	Guanidino acid hydrolase, mitochondrial (EC 3.5.3.-) (Arginase, mitochondrial) (EC 3.5.3.1) (Guanidinobutyrase, mitochondrial) (EC 3.5.3.7) (Guanidinopropionase, mitochondrial) (EC 3.5.3.17)	SUBCELLULAR LOCATION: Mitochondrion {ECO:0000250}.	mitochondrion [GO:0005739]	mitochondrion [GO:0005739]; agmatinase activity [GO:0008783]; arginase activity [GO:0004053]; guanidinobutyrase activity [GO:0047971]; guanidinopropionase activity [GO:0047972]; metal ion binding [GO:0046872]; arginine metabolic process [GO:0006525]; urea cycle [GO:0000050]	agmatinase activity [GO:0008783]; arginase activity [GO:0004053]; guanidinobutyrase activity [GO:0047971]; guanidinopropionase activity [GO:0047972]; metal ion binding [GO:0046872]	arginine metabolic process [GO:0006525]; urea cycle [GO:0000050]	38255	358	0	0	29.6547	31.1232	31.2834	30.4368	31.107	31.4528	27.6035	28.5099	28.5568	28.425	28.346	28.5121	1	0.999	13	32	30	18	19	31	13	32	30	18	19	31	13	32	30	18	19	31
A2ASS6	Ttn	TITIN_MOUSE	Titin (EC 2.7.11.1) (Connectin)	SUBCELLULAR LOCATION: Cytoplasm {ECO:0000305}. Nucleus {ECO:0000250|UniProtKB:Q8WZ42}.	A band [GO:0031672]; I band [GO:0031674]; M band [GO:0031430]; muscle myosin complex [GO:0005859]; nucleus [GO:0005634]; sarcomere [GO:0030017]; Z disc [GO:0030018]	A band [GO:0031672]; I band [GO:0031674]; M band [GO:0031430]; muscle myosin complex [GO:0005859]; nucleus [GO:0005634]; sarcomere [GO:0030017]; Z disc [GO:0030018]; 3-phosphoinositide-dependent protein kinase activity [GO:0004676]; AMP-activated protein kinase activity [GO:0004679]; ankyrin binding [GO:0030506]; ATP binding [GO:0005524]; calmodulin binding [GO:0005516]; DNA-dependent protein kin…	3-phosphoinositide-dependent protein kinase activity [GO:0004676]; AMP-activated protein kinase activity [GO:0004679]; ankyrin binding [GO:0030506]; ATP binding [GO:0005524]; calmodulin binding [GO:0005516]; DNA-dependent protein kinase activity [GO:0004677]; eukaryotic translation initiation factor 2alpha kinase activity [GO:0004694]; histone H2AS1 kinase activity [GO:0044024]; histone H2AS121 k…	adult heart development [GO:0007512]; cardiac muscle tissue morphogenesis [GO:0055008]; cardiac myofibril assembly [GO:0055003]; detection of muscle stretch [GO:0035995]; forward locomotion [GO:0043056]; heart development [GO:0007507]; heart growth [GO:0060419]; heart morphogenesis [GO:0003007]; in utero embryonic development [GO:0001701]; muscle contraction [GO:0006936]; regulation of relaxation…	3906488	35213	0	0	25.273	28.8111	28.2694	25.1143	30.2901	27.6203	27.891	27.6851	27.6871	27.7906	27.3578	27.185	1	0.999	2	36	4	1	10	4	2	36	4	1	10	4	2	36	4	1	10	4
A2ASZ8	Slc25a25 Kiaa1896 Scamc2	SCMC2_MOUSE	Mitochondrial adenyl nucleotide antiporter SLC25A25 (Short calcium-binding mitochondrial carrier protein 2) (SCaMC-2) (Solute carrier family 25 member 25)	SUBCELLULAR LOCATION: Mitochondrion inner membrane {ECO:0000305|PubMed:15054102}; Multi-pass membrane protein {ECO:0000255}.	mitochondrial inner membrane [GO:0005743]; mitochondrion [GO:0005739]	mitochondrial inner membrane [GO:0005743]; mitochondrion [GO:0005739]; ATP:phosphate antiporter activity [GO:0140987]; calcium ion binding [GO:0005509]; adipose tissue development [GO:0060612]; ATP metabolic process [GO:0046034]; calcium ion transmembrane transport [GO:0070588]; camera-type eye development [GO:0043010]; cellular respiration [GO:0045333]; multicellular organism growth [GO:0035264]…	ATP:phosphate antiporter activity [GO:0140987]; calcium ion binding [GO:0005509]	adipose tissue development [GO:0060612]; ATP metabolic process [GO:0046034]; calcium ion transmembrane transport [GO:0070588]; camera-type eye development [GO:0043010]; cellular respiration [GO:0045333]; multicellular organism growth [GO:0035264]; response to activity [GO:0014823]; response to dietary excess [GO:0002021]; response to food [GO:0032094]	52621	469	Y	0	26.7273	29.148	26.6045	26.8988	27.7493	27.7555	25.4048	25.7901	24.7751	25.7361	25.7667	26.0832	1	0.999	6	6	9	11	10	9	5	5	7	9	9	8	6	6	9	11	10	9
A2ATU0	Dhtkd1 Kiaa1630	DHTK1_MOUSE	2-oxoadipate dehydrogenase complex component E1 (E1a) (OADC-E1) (OADH-E1) (EC 1.2.4.-) (2-oxoadipate dehydrogenase, mitochondrial) (Alpha-ketoadipate dehydrogenase) (Alpha-KADH-E1) (Dehydrogenase E1 and transketolase domain-containing protein 1) (Probable 2-oxoglutarate dehydrogenase E1 component DHKTD1, mitochondrial)	SUBCELLULAR LOCATION: Mitochondrion {ECO:0000250|UniProtKB:Q96HY7}.	mitochondrion [GO:0005739]; oxoadipate dehydrogenase complex [GO:0160167]	mitochondrion [GO:0005739]; oxoadipate dehydrogenase complex [GO:0160167]; 2-oxoadipate dehydrogenase activity [GO:0160166]; oxoglutarate dehydrogenase (succinyl-transferring) activity [GO:0004591]; thiamine pyrophosphate binding [GO:0030976]; generation of precursor metabolites and energy [GO:0006091]; glycolytic process [GO:0006096]; hematopoietic progenitor cell differentiation [GO:0002244]	2-oxoadipate dehydrogenase activity [GO:0160166]; oxoglutarate dehydrogenase (succinyl-transferring) activity [GO:0004591]; thiamine pyrophosphate binding [GO:0030976]	generation of precursor metabolites and energy [GO:0006091]; glycolytic process [GO:0006096]; hematopoietic progenitor cell differentiation [GO:0002244]	102793	921	Y	0	27.0937	29.6709	29.3162	26.8456	29.3877	29.7491	25.745	26.4012	26.1871	25.9096	26.2999	26.3204	1	0.999	10	22	21	4	29	26	10	22	20	4	29	26	10	22	21	4	29	26
A2AVZ9	Slc43a3 Eeg1 Enbt1	S43A3_MOUSE	Equilibrative nucleobase transporter 1 (Embryonic epithelia gene 1 protein) (Solute carrier family 43 member 3)	SUBCELLULAR LOCATION: Basolateral cell membrane {ECO:0000250|UniProtKB:Q8NBI5}; Multi-pass membrane protein {ECO:0000255}.	basolateral plasma membrane [GO:0016323]	basolateral plasma membrane [GO:0016323]; adenine transmembrane transporter activity [GO:0015207]; fatty acid transmembrane transporter activity [GO:0015245]; guanine transmembrane transporter activity [GO:0015208]; xenobiotic transmembrane transporter activity [GO:0042910]; hypoxanthine transport [GO:0035344]	adenine transmembrane transporter activity [GO:0015207]; fatty acid transmembrane transporter activity [GO:0015245]; guanine transmembrane transporter activity [GO:0015208]; xenobiotic transmembrane transporter activity [GO:0042910]	hypoxanthine transport [GO:0035344]	56034	502	0	12	22.7616	22.4515	23.0668	23.2169			22.7616	22.4515	23.0668	23.2169			1	0.9984	1	2	1	1	1	1	1	2	1	1	1	1	1	2	1	1	1	1
A2BDX3	Mocs3 Uba4	MOCS3_MOUSE	Adenylyltransferase and sulfurtransferase MOCS3 (Molybdenum cofactor synthesis protein 3) [Includes: Molybdopterin-synthase adenylyltransferase (EC 2.7.7.80) (Adenylyltransferase MOCS3) (Sulfur carrier protein MOCS2A adenylyltransferase); Molybdopterin-synthase sulfurtransferase (EC 2.8.1.11) (Sulfur carrier protein MOCS2A sulfurtransferase) (Sulfurtransferase MOCS3)]	SUBCELLULAR LOCATION: Cytoplasm {ECO:0000255|HAMAP-Rule:MF_03049}.	cytosol [GO:0005829]	cytosol [GO:0005829]; ATP binding [GO:0005524]; metal ion binding [GO:0046872]; molybdopterin-synthase adenylyltransferase activity [GO:0061605]; molybdopterin-synthase sulfurtransferase activity [GO:0061604]; nucleotidyltransferase activity [GO:0016779]; sulfurtransferase activity [GO:0016783]; URM1 activating enzyme activity [GO:0042292]; Mo-molybdopterin cofactor biosynthetic process [GO:00067…	ATP binding [GO:0005524]; metal ion binding [GO:0046872]; molybdopterin-synthase adenylyltransferase activity [GO:0061605]; molybdopterin-synthase sulfurtransferase activity [GO:0061604]; nucleotidyltransferase activity [GO:0016779]; sulfurtransferase activity [GO:0016783]; URM1 activating enzyme activity [GO:0042292]	Mo-molybdopterin cofactor biosynthetic process [GO:0006777]; molybdopterin cofactor biosynthetic process [GO:0032324]; tRNA thio-modification [GO:0034227]; tRNA wobble position uridine thiolation [GO:0002143]; tRNA wobble uridine modification [GO:0002098]	49375	460	0	0	28.4806	27.9626	28.5206	28.3766	23.143	27.6647	27.7619	27.188	27.6067	27.5073	27.4603	26.9931	1	0.999	2	2	5	4	2	3	2	2	5	4	2	3	2	2	5	4	2	3
A3KGB4	Tbc1d8b	TBC8B_MOUSE	TBC1 domain family member 8B	SUBCELLULAR LOCATION: Cytoplasm, cytosol {ECO:0000250|UniProtKB:Q0IIM8}.	cytosol [GO:0005829]	cytosol [GO:0005829]; calcium ion binding [GO:0005509]; GTPase activator activity [GO:0005096]; glomerular filtration [GO:0003094]; vesicle-mediated transport [GO:0016192]	calcium ion binding [GO:0005509]; GTPase activator activity [GO:0005096]	glomerular filtration [GO:0003094]; vesicle-mediated transport [GO:0016192]	127893	1114	0	0		21.7892	22.3522					21.4818	22.0448				1	0.999	0	1	0	0	0	0	0	0	0	0	0	0	2	3	1	0	2	2
A3KMP2	Ttc38	TTC38_MOUSE	Tetratricopeptide repeat protein 38 (TPR repeat protein 38)						52224	465	0	0	29.7326	30.9145	30.0899	30.0139	31.668	31.0959	27.7267	27.8149	27.6484	27.3952	27.3305	28.116	1	0.999	27	27	22	18	26	29	27	27	22	18	26	29	27	27	22	18	26	29
A6H611	Mipep	MIPEP_MOUSE	Mitochondrial intermediate peptidase (MIP) (EC 3.4.24.59)	SUBCELLULAR LOCATION: Mitochondrion matrix {ECO:0000250}.	mitochondrial matrix [GO:0005759]; mitochondrion [GO:0005739]	mitochondrial matrix [GO:0005759]; mitochondrion [GO:0005739]; metal ion binding [GO:0046872]; metalloendopeptidase activity [GO:0004222]; proteolysis [GO:0006508]	metal ion binding [GO:0046872]; metalloendopeptidase activity [GO:0004222]	proteolysis [GO:0006508]	80852	711	0	0	23.6611	23.1445	23.995	23.3948	24.1877	26.0927	23.8708	23.3543	22.9965	22.692	23.8329	23.461	1	0.999	2	3	1	2	2	3	2	3	1	2	2	3	2	3	1	2	2	3
A6H630	Armt1	ARMT1_MOUSE	Damage-control phosphatase ARMT1 (EC 3.1.3.-) (Acidic residue methyltransferase 1) (Protein-glutamate O-methyltransferase) (EC 2.1.1.-) (Sugar phosphate phosphatase ARMT1)			enzyme binding [GO:0019899]; fructose 6-phosphate aldolase activity [GO:0097023]; fructose-1-phosphatase activity [GO:0103026]; metal ion binding [GO:0046872]; protein carboxyl O-methyltransferase activity [GO:0051998]; protein-glutamate O-methyltransferase activity [GO:0008983]; S-adenosylmethionine-dependent methyltransferase activity [GO:0008757]; DNA damage response [GO:0006974]; methylation …	enzyme binding [GO:0019899]; fructose 6-phosphate aldolase activity [GO:0097023]; fructose-1-phosphatase activity [GO:0103026]; metal ion binding [GO:0046872]; protein carboxyl O-methyltransferase activity [GO:0051998]; protein-glutamate O-methyltransferase activity [GO:0008983]; S-adenosylmethionine-dependent methyltransferase activity [GO:0008757]	DNA damage response [GO:0006974]; methylation [GO:0032259]	50549	439	0	0						24.312							1	0.9989	0	0	1	0	0	3	0	0	1	0	0	3	0	0	1	0	0	3
A6H8H2	Dennd4c	DEN4C_MOUSE	DENN domain-containing protein 4C	SUBCELLULAR LOCATION: Cytoplasmic vesicle membrane {ECO:0000269|PubMed:21454697}. Cell membrane {ECO:0000269|PubMed:21454697}. Cytoplasm, cytosol {ECO:0000269|PubMed:21454697}. Note=Associates with SLC2A4/GLUT4 storage vesicles.	cytoplasmic vesicle membrane [GO:0030659]; cytosol [GO:0005829]; Golgi apparatus [GO:0005794]; insulin-responsive compartment [GO:0032593]; plasma membrane [GO:0005886]; retromer complex [GO:0030904]	cytoplasmic vesicle membrane [GO:0030659]; cytosol [GO:0005829]; Golgi apparatus [GO:0005794]; insulin-responsive compartment [GO:0032593]; plasma membrane [GO:0005886]; retromer complex [GO:0030904]; guanyl-nucleotide exchange factor activity [GO:0005085]; cellular response to insulin stimulus [GO:0032869]; protein localization to plasma membrane [GO:0072659]; protein transport [GO:0015031]	guanyl-nucleotide exchange factor activity [GO:0005085]	cellular response to insulin stimulus [GO:0032869]; protein localization to plasma membrane [GO:0072659]; protein transport [GO:0015031]	211458	1906	0	2			21.6582										1	0.9963	1	0	1	0	0	1	1	0	1	0	0	1	1	0	1	0	0	1
A6X919	Dpy19l1	D19L1_MOUSE	Protein C-mannosyl-transferase DPY19L1 (EC 2.4.1.-) (Dpy-19-like protein 1) (Protein dpy-19 homolog 1)	SUBCELLULAR LOCATION: Endoplasmic reticulum membrane {ECO:0000269|PubMed:27959946}; Multi-pass membrane protein {ECO:0000255}.	endoplasmic reticulum membrane [GO:0005789]	endoplasmic reticulum membrane [GO:0005789]; mannosyltransferase activity [GO:0000030]; protein glycosylation [GO:0006486]	mannosyltransferase activity [GO:0000030]	protein glycosylation [GO:0006486]	84187	746	0	10		25.4045	25.9224	23.9525	25.6774	25.8265		23.7451	24.2276	24.1229	23.8962	23.8683	1	0.999	1	4	4	1	2	4	1	4	4	1	2	4	1	4	4	1	2	4
A6X935	Itih4	ITIH4_MOUSE	Inter alpha-trypsin inhibitor, heavy chain 4 (ITI heavy chain H4) (ITI-HC4) (Inter-alpha-inhibitor heavy chain 4)	SUBCELLULAR LOCATION: Secreted {ECO:0000250}.	collagen-containing extracellular matrix [GO:0062023]; cytoplasm [GO:0005737]; extracellular space [GO:0005615]; plasma membrane [GO:0005886]	collagen-containing extracellular matrix [GO:0062023]; cytoplasm [GO:0005737]; extracellular space [GO:0005615]; plasma membrane [GO:0005886]; serine-type endopeptidase inhibitor activity [GO:0004867]; acute-phase response [GO:0006953]; hyaluronan metabolic process [GO:0030212]; response to cytokine [GO:0034097]	serine-type endopeptidase inhibitor activity [GO:0004867]	acute-phase response [GO:0006953]; hyaluronan metabolic process [GO:0030212]; response to cytokine [GO:0034097]	104659	942	Y	0	25.9515	28.0168	26.8336	27.1651	27.4506	28.2863	26.5421	26.4347	25.858	26.1751	26.0592	26.3313	1	0.999	6	17	10	6	12	18	6	17	10	6	12	18	6	17	10	6	12	18
A7MCT6	Etnk2 Tuc1	EKI2_MOUSE	Ethanolamine kinase 2 (EKI 2) (EC 2.7.1.82) (Ethanolamine kinase-like protein)			ATP binding [GO:0005524]; ethanolamine kinase activity [GO:0004305]; in utero embryonic development [GO:0001701]; multicellular organism growth [GO:0035264]; phosphatidylethanolamine biosynthetic process [GO:0006646]; phosphorylation [GO:0016310]; placenta development [GO:0001890]; post-embryonic development [GO:0009791]	ATP binding [GO:0005524]; ethanolamine kinase activity [GO:0004305]	in utero embryonic development [GO:0001701]; multicellular organism growth [GO:0035264]; phosphatidylethanolamine biosynthetic process [GO:0006646]; phosphorylation [GO:0016310]; placenta development [GO:0001890]; post-embryonic development [GO:0009791]	44567	385	0	0	22.98	24.1557	25.4134		22.9132	24.1868	23.4434	24.6952	24.476		24.3614	24.0051	1	0.999	1	1	3	0	1	2	1	1	3	0	1	2	1	1	3	0	1	2
B1AR13	Cisd3 Mel-13 Mel13	CISD3_MOUSE	CDGSH iron-sulfur domain-containing protein 3, mitochondrial (Melanoma nuclear protein 13)	SUBCELLULAR LOCATION: Mitochondrion {ECO:0000250|UniProtKB:P0C7P0}.	mitochondrion [GO:0005739]	mitochondrion [GO:0005739]; 2 iron, 2 sulfur cluster binding [GO:0051537]; metal ion binding [GO:0046872]; protein maturation by [2Fe-2S] cluster transfer [GO:0106034]	2 iron, 2 sulfur cluster binding [GO:0051537]; metal ion binding [GO:0046872]	protein maturation by [2Fe-2S] cluster transfer [GO:0106034]	15676	137	0	0	25.9784	26.8794	26.95	26.7031	28.1004	26.5148	25.3559	25.0249	25.0764	24.5607	25.2767	25.0739	1	0.999	3	8	7	2	6	7	3	8	7	2	6	7	3	8	7	2	6	7
B1AVZ0	Uprt	UPP_MOUSE	Uracil phosphoribosyltransferase homolog	SUBCELLULAR LOCATION: Cytoplasm {ECO:0000250}. Nucleus {ECO:0000250}.	cytoplasm [GO:0005737]; nucleoplasm [GO:0005654]	cytoplasm [GO:0005737]; nucleoplasm [GO:0005654]; GTP binding [GO:0005525]; female pregnancy [GO:0007565]; lactation [GO:0007595]; response to insulin [GO:0032868]; UMP biosynthetic process [GO:0006222]	GTP binding [GO:0005525]	female pregnancy [GO:0007565]; lactation [GO:0007595]; response to insulin [GO:0032868]; UMP biosynthetic process [GO:0006222]	34278	310	0	0	24.1778			21.0763	20.9227		24.1778			21.0763	20.9227		0.9689	0.9978	1	0	0	1	0	0	1	0	0	1	0	0	1	0	0	1	0	0
B1AY13	Usp24	UBP24_MOUSE	Ubiquitin carboxyl-terminal hydrolase 24 (EC 3.4.19.12) (Deubiquitinating enzyme 24) (Ubiquitin thioesterase 24) (Ubiquitin-specific-processing protease 24)			cysteine-type deubiquitinase activity [GO:0004843]; protein deubiquitination [GO:0016579]; proteolysis [GO:0006508]	cysteine-type deubiquitinase activity [GO:0004843]	protein deubiquitination [GO:0016579]; proteolysis [GO:0006508]	294001	2617	0	0	24.4765		23.4529		22.5386		22.5071		22.648		22.7957		1	0.999	4	1	3	0	1	0	4	1	3	0	1	0	4	1	3	0	1	0
B1AZA5	Tmem245	TM245_MOUSE	Transmembrane protein 245	SUBCELLULAR LOCATION: Membrane {ECO:0000305}; Multi-pass membrane protein {ECO:0000305}.	membrane [GO:0016020]	membrane [GO:0016020]			97357	876	0	16	23.1704	22.3277	22.7185				23.1521	22.3095	22.7003				1	0.9972	2	0	2	0	2	0	2	0	2	0	2	0	2	0	2	0	2	0
B1AZI6	Thoc2	THOC2_MOUSE	THO complex subunit 2 (Tho2)	SUBCELLULAR LOCATION: Nucleus {ECO:0000250|UniProtKB:Q8NI27}. Nucleus speckle {ECO:0000250|UniProtKB:Q8NI27}. Cytoplasm {ECO:0000250|UniProtKB:Q8NI27}.	nuclear speck [GO:0016607]; nucleus [GO:0005634]; THO complex [GO:0000347]	nuclear speck [GO:0016607]; nucleus [GO:0005634]; THO complex [GO:0000347]; mRNA binding [GO:0003729]; blastocyst development [GO:0001824]; cell morphogenesis [GO:0000902]; generation of neurons [GO:0048699]; mRNA export from nucleus [GO:0006406]; mRNA processing [GO:0006397]; negative regulation of neuron projection development [GO:0010977]; neuron development [GO:0048666]; regulation of gene ex…	mRNA binding [GO:0003729]	blastocyst development [GO:0001824]; cell morphogenesis [GO:0000902]; generation of neurons [GO:0048699]; mRNA export from nucleus [GO:0006406]; mRNA processing [GO:0006397]; negative regulation of neuron projection development [GO:0010977]; neuron development [GO:0048666]; regulation of gene expression [GO:0010468]; regulation of mRNA export from nucleus [GO:0010793]; RNA splicing [GO:0008380]; …	182773	1594	0	0		21.6622	23.5044	21.8846	24.2458			21.7254	22.8775		23.2554		1	0.999	1	1	2	2	2	1	1	1	2	2	2	1	1	1	2	2	2	1
B2RQC6	Cad	PYR1_MOUSE	Multifunctional protein CAD (Carbamoyl phosphate synthetase 2-aspartate transcarbamylase-dihydroorotase) [Includes: Glutamine-dependent carbamoyl-phosphate synthase (EC 6.3.5.5); Glutamine amidotransferase (GATase) (GLNase) (EC 3.5.1.2); Ammonium-dependent carbamoyl phosphate synthase (CPS) (CPSase) (EC 6.3.4.16); Aspartate carbamoyltransferase (EC 2.1.3.2); Dihydroorotase (EC 3.5.2.3)]	SUBCELLULAR LOCATION: Cytoplasm {ECO:0000250}. Nucleus {ECO:0000250}. Note=Cytosolic and unphosphorylated in resting cells, translocates to the nucleus in response to EGF stimulation, nuclear import promotes optimal cell growth. {ECO:0000250}.	cytoplasm [GO:0005737]; cytosol [GO:0005829]; neuronal cell body [GO:0043025]; nuclear matrix [GO:0016363]; nucleus [GO:0005634]; protein-containing complex [GO:0032991]; terminal bouton [GO:0043195]	cytoplasm [GO:0005737]; cytosol [GO:0005829]; neuronal cell body [GO:0043025]; nuclear matrix [GO:0016363]; nucleus [GO:0005634]; protein-containing complex [GO:0032991]; terminal bouton [GO:0043195]; amino acid binding [GO:0016597]; aspartate carbamoyltransferase activity [GO:0004070]; ATP binding [GO:0005524]; carbamoyl-phosphate synthase (ammonia) activity [GO:0004087]; carbamoyl-phosphate syn…	amino acid binding [GO:0016597]; aspartate carbamoyltransferase activity [GO:0004070]; ATP binding [GO:0005524]; carbamoyl-phosphate synthase (ammonia) activity [GO:0004087]; carbamoyl-phosphate synthase (glutamine-hydrolyzing) activity [GO:0004088]; dihydroorotase activity [GO:0004151]; enzyme binding [GO:0019899]; glutaminase activity [GO:0004359]; identical protein binding [GO:0042802]; protei…	'de novo' pyrimidine nucleobase biosynthetic process [GO:0006207]; 'de novo' UMP biosynthetic process [GO:0044205]; animal organ regeneration [GO:0031100]; cellular response to epidermal growth factor stimulus [GO:0071364]; citrulline biosynthetic process [GO:0019240]; female pregnancy [GO:0007565]; glutamine metabolic process [GO:0006541]; heart development [GO:0007507]; lactation [GO:0007595]; …	243238	2225	0	0	23.4369	25.6449	24.2526	23.3881	24.4291	23.4788	24.1167	25.6198	24.1653	23.5232	23.6878	23.0552	1	0.999	3	1	3	2	4	2	3	1	3	2	4	2	31	14	19	18	21	12
B2RX12	Abcc3 Cmoat2 Mrp3	MRP3_MOUSE	ATP-binding cassette sub-family C member 3 (EC 7.6.2.-) (EC 7.6.2.2) (EC 7.6.2.3) (Canalicular multispecific organic anion transporter 2) (Multidrug resistance-associated protein 3)	SUBCELLULAR LOCATION: Basolateral cell membrane {ECO:0000269|PubMed:16225954}; Multi-pass membrane protein {ECO:0000255|PROSITE-ProRule:PRU00441}. Basal cell membrane {ECO:0000250|UniProtKB:O15438}; Multi-pass membrane protein {ECO:0000255|PROSITE-ProRule:PRU00441}.	basolateral plasma membrane [GO:0016323]; plasma membrane [GO:0005886]	basolateral plasma membrane [GO:0016323]; plasma membrane [GO:0005886]; ABC-type bile acid transporter activity [GO:0015432]; ABC-type glutathione S-conjugate transporter activity [GO:0015431]; ABC-type xenobiotic transporter activity [GO:0008559]; ATP binding [GO:0005524]; ATP hydrolysis activity [GO:0016887]; ATPase-coupled transmembrane transporter activity [GO:0042626]; glucuronoside transmem…	ABC-type bile acid transporter activity [GO:0015432]; ABC-type glutathione S-conjugate transporter activity [GO:0015431]; ABC-type xenobiotic transporter activity [GO:0008559]; ATP binding [GO:0005524]; ATP hydrolysis activity [GO:0016887]; ATPase-coupled transmembrane transporter activity [GO:0042626]; glucuronoside transmembrane transporter activity [GO:0015164]; icosanoid transmembrane transpo…	bile acid and bile salt transport [GO:0015721]; canalicular bile acid transport [GO:0015722]; leukotriene transport [GO:0071716]; xenobiotic transmembrane transport [GO:0006855]	169223	1523	0	15	26.9695	28.5379	28.1962	27.7438	28.3443	28.806	25.5545	25.5897	25.3208	25.5858	25.435	25.6039	1	0.999	5	25	15	13	18	23	3	24	14	13	17	21	5	25	15	13	18	23
B2RXC1	Trappc11	TPC11_MOUSE	Trafficking protein particle complex subunit 11	SUBCELLULAR LOCATION: Golgi apparatus {ECO:0000250|UniProtKB:Q7Z392}. Golgi apparatus, cis-Golgi network {ECO:0000250}.	cytoplasm [GO:0005737]; TRAPPIII protein complex [GO:1990072]	cytoplasm [GO:0005737]; TRAPPIII protein complex [GO:1990072]; constitutive secretory pathway [GO:0045054]; COPII vesicle coating [GO:0048208]; endoplasmic reticulum to Golgi vesicle-mediated transport [GO:0006888]; Golgi organization [GO:0007030]; regulation of protein complex stability [GO:0061635]; vesicle tethering [GO:0099022]		constitutive secretory pathway [GO:0045054]; COPII vesicle coating [GO:0048208]; endoplasmic reticulum to Golgi vesicle-mediated transport [GO:0006888]; Golgi organization [GO:0007030]; regulation of protein complex stability [GO:0061635]; vesicle tethering [GO:0099022]	128396	1133	0	0	23.5705	21.7101	23.7634	23.5473	24.3458	22.5616	23.1732	22.4947	23.2334	23.15	23.0015	23.3462	1	0.999	1	2	4	1	1	1	1	2	4	1	1	1	1	2	4	1	1	1
B2RXS4	Plxnb2	PLXB2_MOUSE	Plexin-B2	SUBCELLULAR LOCATION: Cell membrane {ECO:0000269|PubMed:21966369}; Single-pass type I membrane protein {ECO:0000255}.	collagen-containing extracellular matrix [GO:0062023]; plasma membrane [GO:0005886]	collagen-containing extracellular matrix [GO:0062023]; plasma membrane [GO:0005886]; semaphorin receptor activity [GO:0017154]; transmembrane signaling receptor activity [GO:0004888]; brain development [GO:0007420]; excitatory synapse assembly [GO:1904861]; homophilic cell adhesion via plasma membrane adhesion molecules [GO:0007156]; neural tube closure [GO:0001843]; neuroblast proliferation [GO:…	semaphorin receptor activity [GO:0017154]; transmembrane signaling receptor activity [GO:0004888]	brain development [GO:0007420]; excitatory synapse assembly [GO:1904861]; homophilic cell adhesion via plasma membrane adhesion molecules [GO:0007156]; neural tube closure [GO:0001843]; neuroblast proliferation [GO:0007405]; positive regulation of axonogenesis [GO:0050772]; positive regulation of neuron projection development [GO:0010976]; positive regulation of translation [GO:0045727]; regulati…	206230	1842	Y	1	26.2431	26.3615	26.9712	27.2745	26.6819	27.2184	24.7527	24.1982	24.6051	25.0322	24.7745	24.4013	1	0.999	9	9	9	9	12	7	9	9	9	9	12	7	9	9	9	9	12	7
B2RY56	Rbm25	RBM25_MOUSE	RNA-binding protein 25 (RNA-binding motif protein 25)	SUBCELLULAR LOCATION: Nucleus speckle {ECO:0000255|PROSITE-ProRule:PRU00627}. Cytoplasm {ECO:0000250}. Note=Colocalizes predominantly, with SFRS2 and LUC7L3 splicing factors, in nuclear speckles. Cytoplasmic localization is faint (By similarity). {ECO:0000250}.	cytoplasm [GO:0005737]; nuclear speck [GO:0016607]	cytoplasm [GO:0005737]; nuclear speck [GO:0016607]; mRNA binding [GO:0003729]; apoptotic process [GO:0006915]; mRNA processing [GO:0006397]; regulation of alternative mRNA splicing, via spliceosome [GO:0000381]; regulation of apoptotic process [GO:0042981]; RNA splicing [GO:0008380]	mRNA binding [GO:0003729]	apoptotic process [GO:0006915]; mRNA processing [GO:0006397]; regulation of alternative mRNA splicing, via spliceosome [GO:0000381]; regulation of apoptotic process [GO:0042981]; RNA splicing [GO:0008380]	99552	838	0	0	24.9035	25.006	25.4144	25.7136	26.2269	25.0748	23.8727	23.8976	24.3474	24.1949	24.5503	24.0945	1	0.999	2	2	4	3	6	5	2	2	4	3	6	5	2	2	4	3	6	5
B5X0G2	Mup17 Mup15	MUP17_MOUSE	Major urinary protein 17 (MUP 17)	SUBCELLULAR LOCATION: Secreted {ECO:0000250}.	extracellular region [GO:0005576]	extracellular region [GO:0005576]; pheromone binding [GO:0005550]; small molecule binding [GO:0036094]	pheromone binding [GO:0005550]; small molecule binding [GO:0036094]		20638	180	Y	0	30.5775	31.0146	31.6985	31.1895	31.0871	31.9802	29.5817	29.5932	29.7057	29.7199	29.5041	29.931	1	0.999	15	19	22	20	15	25	0	0	2	0	2	2	15	21	23	21	16	25
B7ZMP1	Xpnpep3	XPP3_MOUSE	Xaa-Pro aminopeptidase 3 (X-Pro aminopeptidase 3) (EC 3.4.11.9) (Aminopeptidase P3) (APP3)	SUBCELLULAR LOCATION: Mitochondrion {ECO:0000250|UniProtKB:Q9NQH7}. Cytoplasm {ECO:0000250|UniProtKB:Q9NQH7}. Note=Mainly mitochondrial. Translocates to the cytoplasm following TNFRSF1B activation. {ECO:0000250|UniProtKB:Q9NQH7}.	cytosol [GO:0005829]; mitochondrion [GO:0005739]	cytosol [GO:0005829]; mitochondrion [GO:0005739]; aminopeptidase activity [GO:0004177]; manganese ion binding [GO:0030145]; metalloaminopeptidase activity [GO:0070006]; protein homodimerization activity [GO:0042803]; glomerular filtration [GO:0003094]; protein processing [GO:0016485]	aminopeptidase activity [GO:0004177]; manganese ion binding [GO:0030145]; metalloaminopeptidase activity [GO:0070006]; protein homodimerization activity [GO:0042803]	glomerular filtration [GO:0003094]; protein processing [GO:0016485]	56677	506	0	0	25.9191	23.4644	26.7839	26.7207	26.8176	26.5475	24.9626	26.6245	27.0964	26.4917	27.0195	26.5697	1	0.999	3	2	6	4	5	7	3	2	6	4	5	7	3	2	6	4	5	7
B9EJ86	Osbpl8 Kiaa1451 Orp8	OSBL8_MOUSE	Oxysterol-binding protein-related protein 8 (ORP-8) (OSBP-related protein 8)	SUBCELLULAR LOCATION: Endoplasmic reticulum membrane {ECO:0000250|UniProtKB:Q9BZF1}; Single-pass membrane protein {ECO:0000250|UniProtKB:Q9BZF1}. Nucleus membrane {ECO:0000250|UniProtKB:Q9BZF1}. Note=The presence of the N-terminus extension contains an overall negative charge that may explain the weak localization to the cortical endoplasmic reticulum. {ECO:0000250|UniProtKB:Q9BZF1}.	endoplasmic reticulum membrane [GO:0005789]; nuclear membrane [GO:0031965]	endoplasmic reticulum membrane [GO:0005789]; nuclear membrane [GO:0031965]; cholesterol binding [GO:0015485]; phosphatidylinositol-4-phosphate binding [GO:0070273]; phosphatidylserine binding [GO:0001786]; phosphatidylserine transfer activity [GO:0140343]; fat cell differentiation [GO:0045444]; negative regulation of cell migration [GO:0030336]; negative regulation of sequestering of triglyceride…	cholesterol binding [GO:0015485]; phosphatidylinositol-4-phosphate binding [GO:0070273]; phosphatidylserine binding [GO:0001786]; phosphatidylserine transfer activity [GO:0140343]	fat cell differentiation [GO:0045444]; negative regulation of cell migration [GO:0030336]; negative regulation of sequestering of triglyceride [GO:0010891]; phospholipid transport [GO:0015914]; positive regulation of D-glucose import [GO:0046326]; positive regulation of insulin receptor signaling pathway [GO:0046628]; positive regulation of phosphatidylinositol 3-kinase/protein kinase B signal tr…	101269	889	0	1		24.3674	24.3444		24.4549	24.4445		23.7092	24.3834		24.4939	23.9551	1	0.999	0	2	1	0	1	1	0	2	1	0	1	1	0	2	1	0	1	1
C0HK79	Arxes1	ARXS1_MOUSE	Adipocyte-related X-chromosome expressed sequence 1	SUBCELLULAR LOCATION: Endoplasmic reticulum membrane {ECO:0000269|PubMed:21177646}; Single-pass type II membrane protein {ECO:0000305}.	endoplasmic reticulum [GO:0005783]; signal peptidase complex [GO:0005787]	endoplasmic reticulum [GO:0005783]; signal peptidase complex [GO:0005787]; fat cell differentiation [GO:0045444]; signal peptide processing [GO:0006465]		fat cell differentiation [GO:0045444]; signal peptide processing [GO:0006465]	20146	180	0	1	24.6862	24.0675	24.2776	24.1497	24.1947	24.173	24.6862	24.0675	24.2776	24.1497	24.1947	24.173	0.8445	0.9979	1	1	1	0	1	1	0	0	0	0	0	0	1	1	1	0	1	1
C0HKD8	Mfap1a	MFA1A_MOUSE	Microfibrillar-associated protein 1A (Spliceosome B complex protein MFAP1A)	SUBCELLULAR LOCATION: Nucleus {ECO:0000250|UniProtKB:P55081}.	collagen-containing extracellular matrix [GO:0062023]; nucleus [GO:0005634]; U2-type precatalytic spliceosome [GO:0071005]	collagen-containing extracellular matrix [GO:0062023]; nucleus [GO:0005634]; U2-type precatalytic spliceosome [GO:0071005]; mRNA splicing, via spliceosome [GO:0000398]		mRNA splicing, via spliceosome [GO:0000398]	51954	439	0	0			22.7107	23.2018					22.7107	23.2018			0.9988	0.9959	0	0	1	0	0	0	0	0	0	0	0	0	0	0	1	0	0	0
C0HKE1	H2ac4 Hist1h2ab	H2A1B_MOUSE	Histone H2A type 1-B	SUBCELLULAR LOCATION: Nucleus. Chromosome.	CENP-A containing nucleosome [GO:0043505]; nucleosome [GO:0000786]; nucleus [GO:0005634]	CENP-A containing nucleosome [GO:0043505]; nucleosome [GO:0000786]; nucleus [GO:0005634]; DNA binding [GO:0003677]; protein heterodimerization activity [GO:0046982]; structural constituent of chromatin [GO:0030527]; chromatin organization [GO:0006325]; protein localization to CENP-A containing chromatin [GO:0061644]	DNA binding [GO:0003677]; protein heterodimerization activity [GO:0046982]; structural constituent of chromatin [GO:0030527]	chromatin organization [GO:0006325]; protein localization to CENP-A containing chromatin [GO:0061644]	14135	130	0	0	27.6179	29.5256	30.3072	30.0165	29.4958	29.7098	27.4112	29.5256	30.3072	30.0165	29.4958	29.7098	1	0.999	7	1	3	1	4	2	0	0	0	0	0	0	43	18	25	19	23	18
C0HKG5	Rnaset2a Rnase6pl	RNT2A_MOUSE	Ribonuclease T2-A (EC 4.6.1.19) (Ribonuclease 6-A)	SUBCELLULAR LOCATION: Secreted {ECO:0000250|UniProtKB:O00584}. Lysosome lumen {ECO:0000250|UniProtKB:O00584}. Endoplasmic reticulum lumen {ECO:0000250|UniProtKB:O00584}. Mitochondrion intermembrane space {ECO:0000250|UniProtKB:O00584}.	endoplasmic reticulum lumen [GO:0005788]; extracellular region [GO:0005576]; lysosomal lumen [GO:0043202]; mitochondrial intermembrane space [GO:0005758]	endoplasmic reticulum lumen [GO:0005788]; extracellular region [GO:0005576]; lysosomal lumen [GO:0043202]; mitochondrial intermembrane space [GO:0005758]; ribonuclease T2 activity [GO:0033897]; RNA binding [GO:0003723]; innate immune response [GO:0045087]	ribonuclease T2 activity [GO:0033897]; RNA binding [GO:0003723]	innate immune response [GO:0045087]	29609	259	0	1	23.9933	22.8792	24.8871	25.1292	24.8639	24.1635	25.2473	24.0229	25.6766	25.6072	25.3063	25.4098	1	0.999	1	2	2	3	3	3	0	0	0	0	0	0	1	2	2	3	3	3
D3YXK2	Safb Safb1	SAFB1_MOUSE	Scaffold attachment factor B1 (SAF-B1)	SUBCELLULAR LOCATION: Nucleus {ECO:0000250|UniProtKB:Q15424}.	nucleus [GO:0005634]	nucleus [GO:0005634]; chromatin binding [GO:0003682]; RNA binding [GO:0003723]; RNA polymerase II cis-regulatory region sequence-specific DNA binding [GO:0000978]; estrogen receptor signaling pathway [GO:0030520]; hormone metabolic process [GO:0042445]; positive regulation of transcription by RNA polymerase II [GO:0045944]; regulation of growth [GO:0040008]	chromatin binding [GO:0003682]; RNA binding [GO:0003723]; RNA polymerase II cis-regulatory region sequence-specific DNA binding [GO:0000978]	estrogen receptor signaling pathway [GO:0030520]; hormone metabolic process [GO:0042445]; positive regulation of transcription by RNA polymerase II [GO:0045944]; regulation of growth [GO:0040008]	105104	937	0	0	25.5918	24.1567	25.4643	25.2907	24.9126	23.2352	23.9792	23.7907	24.1622	24.1175	23.2409	23.2829	1	0.999	6	2	6	3	4	3	4	0	4	3	3	2	6	2	6	3	4	3
D3Z6P0	Pdia2 Pdip	PDIA2_MOUSE	Protein disulfide-isomerase A2 (EC 5.3.4.1) (PDIp)	SUBCELLULAR LOCATION: Endoplasmic reticulum lumen {ECO:0000250|UniProtKB:Q13087, ECO:0000255|PROSITE-ProRule:PRU10138}.	endoplasmic reticulum lumen [GO:0005788]	endoplasmic reticulum lumen [GO:0005788]; protein disulfide isomerase activity [GO:0003756]; protein-disulfide reductase activity [GO:0015035]; steroid binding [GO:0005496]; platelet aggregation [GO:0070527]	protein disulfide isomerase activity [GO:0003756]; protein-disulfide reductase activity [GO:0015035]; steroid binding [GO:0005496]	platelet aggregation [GO:0070527]	58316	527	Y	0		23.8338	24.3708		26.3275	22.1514		22.8376	22.9903		24.0744	21.6442	1	0.999	0	1	1	0	8	0	0	1	1	0	8	0	0	1	1	0	8	0
D3Z7Q2	Smim20	SIM20_MOUSE	Small integral membrane protein 20 (Mitochondrial translation regulation assembly intermediate of cytochrome c oxidase protein of 7 kDa) (MITRAC7) [Cleaved into: Phoenixin-14 (PNX-14); Phoenixin-20 (PNX-20)]	SUBCELLULAR LOCATION: [Small integral membrane protein 20]: Mitochondrion inner membrane {ECO:0000250|UniProtKB:Q8N5G0}; Single-pass membrane protein {ECO:0000305}.; SUBCELLULAR LOCATION: [Phoenixin-14]: Secreted {ECO:0000269|PubMed:30251651}.; SUBCELLULAR LOCATION: [Phoenixin-20]: Secreted {ECO:0000269|PubMed:30251651}.	extracellular region [GO:0005576]; mitochondrial inner membrane [GO:0005743]	extracellular region [GO:0005576]; mitochondrial inner membrane [GO:0005743]; mitochondrial cytochrome c oxidase assembly [GO:0033617]		mitochondrial cytochrome c oxidase assembly [GO:0033617]	7818	69	0	1	22.4879				22.4785		22.4879				22.4785		0.912	0.9989	1	1	0	0	1	0	1	1	0	0	1	0	1	1	0	0	1	0
E9PV24	Fga	FIBA_MOUSE	Fibrinogen alpha chain [Cleaved into: Fibrinopeptide A; Fibrinogen alpha chain]	SUBCELLULAR LOCATION: Secreted {ECO:0000269|PubMed:7649481}.	cell cortex [GO:0005938]; collagen-containing extracellular matrix [GO:0062023]; fibrinogen complex [GO:0005577]; synapse [GO:0045202]	cell cortex [GO:0005938]; collagen-containing extracellular matrix [GO:0062023]; fibrinogen complex [GO:0005577]; synapse [GO:0045202]; metal ion binding [GO:0046872]; signaling receptor binding [GO:0005102]; adaptive immune response [GO:0002250]; blood coagulation [GO:0007596]; innate immune response [GO:0045087]; platelet activation [GO:0030168]; protein polymerization [GO:0051258]	metal ion binding [GO:0046872]; signaling receptor binding [GO:0005102]	adaptive immune response [GO:0002250]; blood coagulation [GO:0007596]; innate immune response [GO:0045087]; platelet activation [GO:0030168]; protein polymerization [GO:0051258]	87429	789	Y	0	29.5036	30.3491	30.4757	29.6505	30.3872	30.4681	27.3297	27.8265	27.8837	27.4603	27.8403	27.6913	1	0.999	36	29	35	21	35	31	36	29	35	21	35	31	36	29	35	21	35	31
E9PVA8	Gcn1 Gcn1l1	GCN1_MOUSE	Stalled ribosome sensor GCN1 (GCN1 eIF-2-alpha kinase activator homolog) (GCN1-like protein 1) (General control of amino-acid synthesis 1-like protein 1) (Translational activator GCN1)	SUBCELLULAR LOCATION: Cytoplasm {ECO:0000269|PubMed:32324833, ECO:0000305|PubMed:23447528}. Note=Associates with ribosomes in undifferentiated neuroblastoma cells and increases after neuronal differentiation (PubMed:23447528). {ECO:0000269|PubMed:23447528}.	cytoplasm [GO:0005737]; cytosol [GO:0005829]; cytosolic ribosome [GO:0022626]	cytoplasm [GO:0005737]; cytosol [GO:0005829]; cytosolic ribosome [GO:0022626]; molecular adaptor activity [GO:0060090]; protein serine/threonine kinase activator activity [GO:0043539]; stalled ribosome sensor activity [GO:0170011]; cellular response to amino acid starvation [GO:0034198]; GCN2-mediated signaling [GO:0140469]; protein-RNA covalent cross-linking repair [GO:0160127]; regulation of tr…	molecular adaptor activity [GO:0060090]; protein serine/threonine kinase activator activity [GO:0043539]; stalled ribosome sensor activity [GO:0170011]	cellular response to amino acid starvation [GO:0034198]; GCN2-mediated signaling [GO:0140469]; protein-RNA covalent cross-linking repair [GO:0160127]; regulation of translation [GO:0006417]; rescue of stalled ribosome [GO:0072344]	293021	2671	0	0	26.5173	27.3057	28.0202	28.2601	28.4825	27.8797	25.0137	24.5098	25.0294	25.2524	25.2487	24.8623	1	0.999	13	21	28	21	22	15	13	21	28	21	22	15	13	21	28	21	22	15
E9PW74	Gimd1 Gm5549	GIMD1_MOUSE	GTPase IMAP family member GIMD1 (GIMAP family P-loop NTPase domain-containing protein 1)			GTP binding [GO:0005525]	GTP binding [GO:0005525]		24219	217	0	0		22.4706	22.9937	21.3186	23.6565	23.2849		22.4706	22.9937	21.3186	23.6565	23.2849	0.9873	0.9982	0	1	0	1	0	0	0	1	0	1	0	0	0	1	0	1	0	0
E9PYK3	Parp4 Kiaa0177	PARP4_MOUSE	Protein mono-ADP-ribosyltransferase PARP4 (EC 2.4.2.-) (ADP-ribosyltransferase diphtheria toxin-like 4) (ARTD4) (Poly [ADP-ribose] polymerase 4) (PARP-4) (Vault poly(ADP-ribose) polymerase) (VPARP) (mVparp)	SUBCELLULAR LOCATION: Cytoplasm {ECO:0000250|UniProtKB:Q8K3Y6}. Nucleus {ECO:0000250|UniProtKB:Q8K3Y6}. Note=Localizes in the cytoplasm at steady state, but shuttles between nucleus and cytoplasm in a XPO1-dependent manner. {ECO:0000250|UniProtKB:Q8K3Y6}.	cytosol [GO:0005829]; nucleoplasm [GO:0005654]; nucleus [GO:0005634]; ribonucleoprotein complex [GO:1990904]; spindle [GO:0005819]; spindle microtubule [GO:0005876]	cytosol [GO:0005829]; nucleoplasm [GO:0005654]; nucleus [GO:0005634]; ribonucleoprotein complex [GO:1990904]; spindle [GO:0005819]; spindle microtubule [GO:0005876]; enzyme binding [GO:0019899]; NAD+-histone H2BE18 glutamate ADP-ribosyltransferase activity [GO:0140867]; NAD+-histone H2BE2 glutamate ADP-ribosyltransferase activity [GO:0140844]; NAD+-histone H2BE35 glutamate ADP-ribosyltransferase …	enzyme binding [GO:0019899]; NAD+-histone H2BE18 glutamate ADP-ribosyltransferase activity [GO:0140867]; NAD+-histone H2BE2 glutamate ADP-ribosyltransferase activity [GO:0140844]; NAD+-histone H2BE35 glutamate ADP-ribosyltransferase activity [GO:0140822]; NAD+-protein ADP-ribosyltransferase activity [GO:1990404]; NAD+-protein poly-ADP-ribosyltransferase activity [GO:0003950]; NAD+-protein-asparta…	inflammatory response [GO:0006954]; protein modification process [GO:0036211]	216133	1969	0	0				21.8093	22.7409	21.8294						21.8294	1	0.9982	0	3	0	1	1	2	0	3	0	1	1	2	0	3	0	1	1	2
E9PZJ8	Ascc3	ASCC3_MOUSE	Activating signal cointegrator 1 complex subunit 3 (EC 3.6.4.12)	SUBCELLULAR LOCATION: Nucleus {ECO:0000250|UniProtKB:Q8N3C0}. Nucleus speckle {ECO:0000250|UniProtKB:Q8N3C0}. Cytoplasm, cytosol {ECO:0000250|UniProtKB:Q8N3C0}. Note=Colocalizes with ALKBH3 and ASCC2 in nuclear foci when cells have been exposed to alkylating agents that cause DNA damage. {ECO:0000250|UniProtKB:Q8N3C0}.	activating signal cointegrator 1 complex [GO:0099053]; cytosol [GO:0005829]; cytosolic ribosome [GO:0022626]; DNA repair complex [GO:1990391]; nuclear speck [GO:0016607]; nucleus [GO:0005634]	activating signal cointegrator 1 complex [GO:0099053]; cytosol [GO:0005829]; cytosolic ribosome [GO:0022626]; DNA repair complex [GO:1990391]; nuclear speck [GO:0016607]; nucleus [GO:0005634]; 3'-5' DNA helicase activity [GO:0043138]; ATP binding [GO:0005524]; ATP hydrolysis activity [GO:0016887]; ATP-dependent H2AZ histone chaperone activity [GO:0140849]; ATP-dependent H3-H4 histone complex chap…	3'-5' DNA helicase activity [GO:0043138]; ATP binding [GO:0005524]; ATP hydrolysis activity [GO:0016887]; ATP-dependent H2AZ histone chaperone activity [GO:0140849]; ATP-dependent H3-H4 histone complex chaperone activity [GO:0140665]; chromatin extrusion motor activity [GO:0140584]; cohesin loader activity [GO:0061775]; DNA clamp loader activity [GO:0003689]; double-stranded DNA helicase activity…	DNA alkylation repair [GO:0006307]; DNA duplex unwinding [GO:0032508]; rescue of stalled ribosome [GO:0072344]; ribosome disassembly [GO:0032790]; ribosome-associated ubiquitin-dependent protein catabolic process [GO:1990116]	250557	2198	0	0	21.084	20.9488	21.7681				21.084	20.9488	21.7681				1	0.9987	0	1	2	0	1	0	0	1	2	0	1	0	0	1	2	0	1	0
E9Q0S6	Tns1	TENS1_MOUSE	Tensin-1 (EC 3.1.3.-)	SUBCELLULAR LOCATION: Cell surface {ECO:0000250|UniProtKB:Q9HBL0}. Cell junction, focal adhesion {ECO:0000250|UniProtKB:Q9HBL0}. Cytoplasm, cytoskeleton {ECO:0000250|UniProtKB:Q9HBL0}. Note=Localizes to both focal adhesions and fibrillar adhesions. Localized at the cell periphery preferentially to fibrillar adhesions rather than to focal adhesions. Translocates from the cell edge to the cell cent…	cell surface [GO:0009986]; cell-substrate junction [GO:0030055]; cytoplasm [GO:0005737]; cytoskeleton [GO:0005856]; focal adhesion [GO:0005925]	cell surface [GO:0009986]; cell-substrate junction [GO:0030055]; cytoplasm [GO:0005737]; cytoskeleton [GO:0005856]; focal adhesion [GO:0005925]; actin binding [GO:0003779]; metal ion binding [GO:0046872]; phosphoprotein phosphatase activity [GO:0004721]; cell-substrate junction assembly [GO:0007044]; fibroblast migration [GO:0010761]	actin binding [GO:0003779]; metal ion binding [GO:0046872]; phosphoprotein phosphatase activity [GO:0004721]	cell-substrate junction assembly [GO:0007044]; fibroblast migration [GO:0010761]	201383	1888	0	0	25.6794	25.1516	25.5516	25.5076	26.1794	25.5253	24.964	24.3803	24.8119	24.9217	24.9457	24.3323	1	0.999	6	3	3	3	7	4	3	1	1	2	4	3	6	3	3	3	7	4
E9Q137	Tex264	TX264_MOUSE	Testis-expressed protein 264 homolog	SUBCELLULAR LOCATION: Endoplasmic reticulum membrane {ECO:0000250|UniProtKB:Q9Y6I9}; Single-pass type III membrane protein {ECO:0000250|UniProtKB:Q9Y6I9}. Cytoplasmic vesicle, autophagosome {ECO:0000250|UniProtKB:Q9Y6I9}. Cytoplasm, cytosol {ECO:0000250|UniProtKB:Q9Y6I9}. Nucleus {ECO:0000250|UniProtKB:Q9Y6I9}. Chromosome {ECO:0000250|UniProtKB:Q9Y6I9}. Note=Is trafficked from tubular ER to growi…	autophagosome membrane [GO:0000421]; cytoplasmic vesicle [GO:0031410]; cytosol [GO:0005829]; endoplasmic reticulum [GO:0005783]; endoplasmic reticulum membrane [GO:0005789]; nucleus [GO:0005634]; replication fork [GO:0005657]	autophagosome membrane [GO:0000421]; cytoplasmic vesicle [GO:0031410]; cytosol [GO:0005829]; endoplasmic reticulum [GO:0005783]; endoplasmic reticulum membrane [GO:0005789]; nucleus [GO:0005634]; replication fork [GO:0005657]; signaling receptor activity [GO:0038023]; protein-DNA covalent cross-linking repair [GO:0106300]; reticulophagy [GO:0061709]	signaling receptor activity [GO:0038023]	protein-DNA covalent cross-linking repair [GO:0106300]; reticulophagy [GO:0061709]	33590	309	Y	0	25.0056	25.1691	25.2282	25.0333	25.5104	25.2134	24.3988	24.3003	24.0674	24.3691	24.5011	23.9751	1	0.999	2	5	3	2	3	4	2	5	3	2	3	4	2	5	3	2	3	4
E9Q236	Abcc4 Mrp4	MRP4_MOUSE	ATP-binding cassette sub-family C member 4 (EC 7.6.2.-) (EC 7.6.2.2) (EC 7.6.2.3) (Multidrug resistance-associated protein 4)	SUBCELLULAR LOCATION: Basolateral cell membrane {ECO:0000269|PubMed:12883481, ECO:0000269|PubMed:15314169}; Multi-pass membrane protein {ECO:0000255}. Apical cell membrane {ECO:0000269|PubMed:15314169}; Multi-pass membrane protein {ECO:0000255}. Note=Its localization to the basolateral or apical membranes is tissue-dependent. {ECO:0000269|PubMed:15314169}.	apical plasma membrane [GO:0016324]; basolateral plasma membrane [GO:0016323]; Golgi apparatus [GO:0005794]; membrane [GO:0016020]; nucleolus [GO:0005730]; plasma membrane [GO:0005886]; platelet dense granule membrane [GO:0031088]	apical plasma membrane [GO:0016324]; basolateral plasma membrane [GO:0016323]; Golgi apparatus [GO:0005794]; membrane [GO:0016020]; nucleolus [GO:0005730]; plasma membrane [GO:0005886]; platelet dense granule membrane [GO:0031088]; ABC-type bile acid transporter activity [GO:0015432]; ABC-type glutathione S-conjugate transporter activity [GO:0015431]; ABC-type xenobiotic transporter activity [GO:…	ABC-type bile acid transporter activity [GO:0015432]; ABC-type glutathione S-conjugate transporter activity [GO:0015431]; ABC-type xenobiotic transporter activity [GO:0008559]; alcohol transmembrane transporter activity [GO:0015665]; ATP binding [GO:0005524]; ATP hydrolysis activity [GO:0016887]; ATPase-coupled transmembrane transporter activity [GO:0042626]; efflux transmembrane transporter acti…	bile acid and bile salt transport [GO:0015721]; cAMP transport [GO:0070730]; cilium assembly [GO:0060271]; export across plasma membrane [GO:0140115]; fatty acid derivative transport [GO:1901571]; leukotriene transport [GO:0071716]; organic hydroxy compound transport [GO:0015850]; prostaglandin secretion [GO:0032310]; prostaglandin transport [GO:0015732]; urate transport [GO:0015747]; xenobiotic …	148888	1325	0	12		23.5803		24.9326	25.0243	25.3051		23.5803		24.9326	25.0243	25.3051	1	0.9989	0	0	0	0	0	0	0	0	0	0	0	0	0	0	0	0	0	0
E9Q309	Cep350 Kiaa0480	CE350_MOUSE	Centrosome-associated protein 350 (Cep350)	SUBCELLULAR LOCATION: Cytoplasm, cytoskeleton, microtubule organizing center, centrosome {ECO:0000250|UniProtKB:Q5VT06}. Cytoplasm, cytoskeleton, spindle {ECO:0000250|UniProtKB:Q5VT06}. Nucleus {ECO:0000250|UniProtKB:Q5VT06}. Cytoplasm, cytoskeleton, microtubule organizing center, centrosome, centriole {ECO:0000250|UniProtKB:Q5VT06}. Cytoplasm, cytoskeleton, cilium basal body {ECO:0000250|UniProt…	cell projection [GO:0042995]; centriole [GO:0005814]; centrosome [GO:0005813]; cytoplasm [GO:0005737]; nucleus [GO:0005634]; spindle [GO:0005819]	cell projection [GO:0042995]; centriole [GO:0005814]; centrosome [GO:0005813]; cytoplasm [GO:0005737]; nucleus [GO:0005634]; spindle [GO:0005819]; microtubule binding [GO:0008017]; microtubule anchoring [GO:0034453]; non-motile cilium assembly [GO:1905515]; protein localization to centrosome [GO:0071539]	microtubule binding [GO:0008017]	microtubule anchoring [GO:0034453]; non-motile cilium assembly [GO:1905515]; protein localization to centrosome [GO:0071539]	346456	3095	0	0	28.4923	28.2081	27.4103	27.994	27.8186	28.2955	27.9132	27.2211	26.2351	26.9192	26.9608	27.3403	1	0.9968	1	3	2	1	1	1	1	3	2	1	1	1	1	3	2	1	1	1
E9Q3C1	C2cd2 Kiaa4045	C2CD2_MOUSE	C2 domain-containing protein 2	SUBCELLULAR LOCATION: Membrane {ECO:0000305}; Single-pass membrane protein {ECO:0000305}.	membrane [GO:0016020]	membrane [GO:0016020]			76536	696	0	1	23.8495	25.5889	26.3206	26.2884	26.6979	25.6769		24.4348	23.9789	24.3934	24.3575	24.0037	1	0.999	3	5	8	8	6	5	3	5	8	8	6	5	3	5	8	8	6	5
E9Q3L2	Pi4ka Pik4 Pik4ca	PI4KA_MOUSE	Phosphatidylinositol 4-kinase alpha (PI4-kinase alpha) (PI4K-alpha) (PtdIns-4-kinase alpha) (EC 2.7.1.67)	SUBCELLULAR LOCATION: Cytoplasm {ECO:0000250|UniProtKB:P42356}. Cell membrane {ECO:0000250|UniProtKB:P42356}. Note=Localization to the plasma membrane is mediated by the PI4K complex and association with EFR3 (EFR3A or EFR3B), TTC7 (TTC7A or TTC7B) and HYCC (HYCC1 or HYCC2). Localization to the plasma membrane is regulated by TMEM150A. {ECO:0000250|UniProtKB:P42356}.	cytoplasm [GO:0005737]; plasma membrane [GO:0005886]	cytoplasm [GO:0005737]; plasma membrane [GO:0005886]; 1-phosphatidylinositol 4-kinase activity [GO:0004430]; ATP binding [GO:0005524]; kinase activity [GO:0016301]; modulation by host of viral process [GO:0044788]; phosphatidylinositol phosphate biosynthetic process [GO:0046854]; reorganization of cellular membranes to establish viral sites of replication [GO:0140754]	1-phosphatidylinositol 4-kinase activity [GO:0004430]; ATP binding [GO:0005524]; kinase activity [GO:0016301]	modulation by host of viral process [GO:0044788]; phosphatidylinositol phosphate biosynthetic process [GO:0046854]; reorganization of cellular membranes to establish viral sites of replication [GO:0140754]	237042	2105	0	3		23.2775	24.5789	24.6357	25.21	27.0767		25.0576	25.4876	25.4661	25.7045	24.8121	1	0.999	1	1	1	3	2	3	1	1	1	3	2	3	1	1	1	3	2	3
E9Q414	Apob	APOB_MOUSE	Apolipoprotein B-100 (Apo B-100) [Cleaved into: Apolipoprotein B-48 (Apo B-48)]	SUBCELLULAR LOCATION: Cytoplasm {ECO:0000250|UniProtKB:P04114}. Secreted {ECO:0000250|UniProtKB:P04114}. Lipid droplet {ECO:0000250|UniProtKB:P04114}.	cytosol [GO:0005829]; endoplasmic reticulum [GO:0005783]; endoplasmic reticulum exit site [GO:0070971]; extracellular region [GO:0005576]; intermediate-density lipoprotein particle [GO:0034363]; lipid droplet [GO:0005811]; low-density lipoprotein particle [GO:0034362]; mature chylomicron [GO:0034359]; neuronal cell body [GO:0043025]; very-low-density lipoprotein particle [GO:0034361]	cytosol [GO:0005829]; endoplasmic reticulum [GO:0005783]; endoplasmic reticulum exit site [GO:0070971]; extracellular region [GO:0005576]; intermediate-density lipoprotein particle [GO:0034363]; lipid droplet [GO:0005811]; low-density lipoprotein particle [GO:0034362]; mature chylomicron [GO:0034359]; neuronal cell body [GO:0043025]; very-low-density lipoprotein particle [GO:0034361]; cholesterol…	cholesterol transfer activity [GO:0120020]; heparin binding [GO:0008201]; lipase binding [GO:0035473]; low-density lipoprotein particle receptor binding [GO:0050750]; phospholipid binding [GO:0005543]; receptor ligand activity [GO:0048018]	artery morphogenesis [GO:0048844]; cellular response to lipoprotein particle stimulus [GO:0071402]; cholesterol efflux [GO:0033344]; cholesterol homeostasis [GO:0042632]; cholesterol metabolic process [GO:0008203]; cholesterol transport [GO:0030301]; establishment of localization in cell [GO:0051649]; fertilization [GO:0009566]; flagellated sperm motility [GO:0030317]; in utero embryonic developm…	509432	4505	Y	0	30.9106	30.1214	31.207	30.6802	30.9693	30.4723	26.5049	26.2532	26.6571	26.5962	26.7524	26.3336	1	0.999	59	66	90	70	84	73	58	66	90	69	84	72	59	66	90	70	84	73
E9Q4Z2	Acacb Acc2 Accb	ACACB_MOUSE	Acetyl-CoA carboxylase 2 (EC 6.4.1.2) (ACC-beta)	SUBCELLULAR LOCATION: Mitochondrion {ECO:0000269|PubMed:10677481}.	mitochondrial fatty acid beta-oxidation multienzyme complex [GO:0016507]; mitochondrion [GO:0005739]; nucleus [GO:0005634]	mitochondrial fatty acid beta-oxidation multienzyme complex [GO:0016507]; mitochondrion [GO:0005739]; nucleus [GO:0005634]; acetyl-CoA carboxylase activity [GO:0003989]; ATP binding [GO:0005524]; biotin binding [GO:0009374]; identical protein binding [GO:0042802]; metal ion binding [GO:0046872]; acetyl-CoA metabolic process [GO:0006084]; D-glucose import [GO:0046323]; energy homeostasis [GO:00970…	acetyl-CoA carboxylase activity [GO:0003989]; ATP binding [GO:0005524]; biotin binding [GO:0009374]; identical protein binding [GO:0042802]; metal ion binding [GO:0046872]	acetyl-CoA metabolic process [GO:0006084]; D-glucose import [GO:0046323]; energy homeostasis [GO:0097009]; fatty acid biosynthetic process [GO:0006633]; fatty acid oxidation [GO:0019395]; intracellular aspartate homeostasis [GO:0090459]; intracellular glutamate homeostasis [GO:0090461]; lactic acid secretion [GO:0046722]; malonyl-CoA biosynthetic process [GO:2001295]; negative regulation of fatty…	275750	2448	Y	0	28.675	29.4043	29.9356	30.0877	30.4053	29.6138	25.5618	25.9554	26.5043	26.307	26.6876	26.0225	1	0.999	29	41	56	31	49	44	29	41	56	31	49	44	39	54	75	44	70	59
E9Q555	Rnf213 Mystr	RN213_MOUSE	E3 ubiquitin-protein ligase RNF213 (EC 2.3.2.27) (EC 3.6.4.-) (E3 ubiquitin-lipopolysaccharide ligase RNF213) (EC 2.3.2.-) (Mysterin) (RING finger protein 213)	SUBCELLULAR LOCATION: Cytoplasm, cytosol {ECO:0000250|UniProtKB:Q63HN8}. Lipid droplet {ECO:0000250|UniProtKB:Q63HN8}.	cytoplasm [GO:0005737]; cytosol [GO:0005829]; lipid droplet [GO:0005811]	cytoplasm [GO:0005737]; cytosol [GO:0005829]; lipid droplet [GO:0005811]; ATP binding [GO:0005524]; ATP hydrolysis activity [GO:0016887]; ATP-dependent H2AZ histone chaperone activity [GO:0140849]; ATP-dependent H3-H4 histone complex chaperone activity [GO:0140665]; chromatin extrusion motor activity [GO:0140584]; cohesin loader activity [GO:0061775]; DNA clamp loader activity [GO:0003689]; metal…	ATP binding [GO:0005524]; ATP hydrolysis activity [GO:0016887]; ATP-dependent H2AZ histone chaperone activity [GO:0140849]; ATP-dependent H3-H4 histone complex chaperone activity [GO:0140665]; chromatin extrusion motor activity [GO:0140584]; cohesin loader activity [GO:0061775]; DNA clamp loader activity [GO:0003689]; metal ion binding [GO:0046872]; ubiquitin protein ligase activity [GO:0061630];…	angiogenesis [GO:0001525]; defense response to bacterium [GO:0042742]; immune system process [GO:0002376]; lipid droplet formation [GO:0140042]; lipid ubiquitination [GO:0120323]; negative regulation of non-canonical Wnt signaling pathway [GO:2000051]; protein autoubiquitination [GO:0051865]; protein K63-linked ubiquitination [GO:0070534]; protein ubiquitination [GO:0016567]; regulation of lipid …	584258	5148	0	0	24.0007		23.7592	23.928	24.1503		22.8726		25.8591	23.1104	25.4357		1	0.999	4	0	3	2	4	0	4	0	3	2	4	0	4	0	3	2	4	0
E9Q557	Dsp	DESP_MOUSE	Desmoplakin (DP)	SUBCELLULAR LOCATION: Cell junction, desmosome {ECO:0000269|PubMed:15479741, ECO:0000269|PubMed:18079750, ECO:0000269|PubMed:22515648, ECO:0000269|PubMed:27033150, ECO:0000269|PubMed:27375112, ECO:0000269|PubMed:28507225}. Cell membrane {ECO:0000269|PubMed:21285247, ECO:0000269|PubMed:22515648, ECO:0000269|PubMed:26403541}. Cytoplasm {ECO:0000269|PubMed:27033150, ECO:0000269|PubMed:27375112, ECO:…	adherens junction [GO:0005912]; basolateral plasma membrane [GO:0016323]; cell-cell junction [GO:0005911]; cornified envelope [GO:0001533]; cytoplasm [GO:0005737]; cytoskeleton [GO:0005856]; desmosome [GO:0030057]; fascia adherens [GO:0005916]; intercalated disc [GO:0014704]; plasma membrane [GO:0005886]	adherens junction [GO:0005912]; basolateral plasma membrane [GO:0016323]; cell-cell junction [GO:0005911]; cornified envelope [GO:0001533]; cytoplasm [GO:0005737]; cytoskeleton [GO:0005856]; desmosome [GO:0030057]; fascia adherens [GO:0005916]; intercalated disc [GO:0014704]; plasma membrane [GO:0005886]; protein kinase C binding [GO:0005080]; scaffold protein binding [GO:0097110]; adherens junct…	protein kinase C binding [GO:0005080]; scaffold protein binding [GO:0097110]	adherens junction organization [GO:0034332]; bundle of His cell-Purkinje myocyte adhesion involved in cell communication [GO:0086073]; cell-cell adhesion [GO:0098609]; desmosome organization [GO:0002934]; epithelial cell-cell adhesion [GO:0090136]; intermediate filament cytoskeleton organization [GO:0045104]; intermediate filament organization [GO:0045109]; keratinocyte differentiation [GO:003021…	332912	2883	0	0	26.642	26.1052	26.8034	26.3111	27.0079	25.8247	25.1258	25.1822	25.507	25.4288	25.3495	24.3522	1	0.999	9	4	9	6	13	8	9	4	9	6	13	8	9	4	9	6	13	8
E9Q5C9	Nolc1 Kiaa0035	NOLC1_MOUSE	Nucleolar and coiled-body phosphoprotein 1 (140 kDa nucleolar phosphoprotein) (Nopp140)	SUBCELLULAR LOCATION: Nucleus, nucleolus {ECO:0000250|UniProtKB:Q14978}. Cytoplasm {ECO:0000250|UniProtKB:Q14978}. Note=Shuttles between the nucleolus and the cytoplasm. At telophase it begins to assemble into granular-like pre-nucleolar bodies which are subsequently relocated to nucleoli at the early G1-phase. {ECO:0000250|UniProtKB:Q14978}.	Cajal body [GO:0015030]; cytoplasm [GO:0005737]; fibrillar center [GO:0001650]; nucleolus [GO:0005730]; nucleoplasm [GO:0005654]; small nuclear ribonucleoprotein complex [GO:0030532]	Cajal body [GO:0015030]; cytoplasm [GO:0005737]; fibrillar center [GO:0001650]; nucleolus [GO:0005730]; nucleoplasm [GO:0005654]; small nuclear ribonucleoprotein complex [GO:0030532]; protein heterodimerization activity [GO:0046982]; protein kinase inhibitor activity [GO:0004860]; protein-macromolecule adaptor activity [GO:0030674]; neural crest cell development [GO:0014032]; neural crest formati…	protein heterodimerization activity [GO:0046982]; protein kinase inhibitor activity [GO:0004860]; protein-macromolecule adaptor activity [GO:0030674]	neural crest cell development [GO:0014032]; neural crest formation [GO:0014029]; nucleolus organization [GO:0007000]; regulation of translation [GO:0006417]	73698	702	0	0	24.0887	24.9139	23.1371	22.7465	25.5599	25.7414	23.1427	22.682	22.8243	23.44	23.6545	22.9961	1	0.999	3	3	1	1	4	1	3	3	1	1	4	1	3	3	1	1	4	1
E9Q5K4	Cyp2c23 Cyp2c44	CP2CN_MOUSE	Cytochrome P450 2C44 (EC 1.14.14.-) (Arachidonic acid epoxygenase)	SUBCELLULAR LOCATION: Endoplasmic reticulum membrane {ECO:0000269|PubMed:15084647}. Microsome membrane {ECO:0000269|PubMed:15084647}.	endoplasmic reticulum membrane [GO:0005789]	endoplasmic reticulum membrane [GO:0005789]; arachidonate 14,15-epoxygenase activity [GO:0008404]; heme binding [GO:0020037]; iron ion binding [GO:0005506]; oxidoreductase activity, acting on paired donors, with incorporation or reduction of molecular oxygen, reduced flavin or flavoprotein as one donor, and incorporation of one atom of oxygen [GO:0016712]; arachidonate metabolic process [GO:00193…	arachidonate 14,15-epoxygenase activity [GO:0008404]; heme binding [GO:0020037]; iron ion binding [GO:0005506]; oxidoreductase activity, acting on paired donors, with incorporation or reduction of molecular oxygen, reduced flavin or flavoprotein as one donor, and incorporation of one atom of oxygen [GO:0016712]	arachidonate metabolic process [GO:0019369]	56422	494	Y	0	27.8458	29.6211	30.0184	29.0668	29.5949	29.3988	25.7129	26.7407	27.1889	27.0085	27.2688	26.8172	1	0.999	18	22	27	18	24	17	18	22	27	18	24	17	20	24	29	18	26	19
E9Q634	Myo1e Myr3	MYO1E_MOUSE	Unconventional myosin-Ie (Unconventional myosin 1E)	SUBCELLULAR LOCATION: Cytoplasm {ECO:0000269|PubMed:19005011}. Cell junction {ECO:0000269|PubMed:19005011}. Cytoplasmic vesicle {ECO:0000305|PubMed:19005011}. Cytoplasmic vesicle, clathrin-coated vesicle {ECO:0000269|PubMed:19005011}. Cytoplasm, cytoskeleton {ECO:0000269|PubMed:19005011}. Note=In podocytes, it localizes close to and is associated with the cytoplasmic membrane, with enrichment at …	adherens junction [GO:0005912]; brush border [GO:0005903]; clathrin-coated endocytic vesicle [GO:0045334]; cuticular plate [GO:0032437]; cytoplasm [GO:0005737]; cytoskeleton [GO:0005856]; myosin complex [GO:0016459]	adherens junction [GO:0005912]; brush border [GO:0005903]; clathrin-coated endocytic vesicle [GO:0045334]; cuticular plate [GO:0032437]; cytoplasm [GO:0005737]; cytoskeleton [GO:0005856]; myosin complex [GO:0016459]; actin filament binding [GO:0051015]; ATP binding [GO:0005524]; ATP hydrolysis activity [GO:0016887]; calmodulin binding [GO:0005516]; cytoskeletal motor activity [GO:0003774]; phosph…	actin filament binding [GO:0051015]; ATP binding [GO:0005524]; ATP hydrolysis activity [GO:0016887]; calmodulin binding [GO:0005516]; cytoskeletal motor activity [GO:0003774]; phosphatidylinositol binding [GO:0035091]	endocytosis [GO:0006897]; glomerular basement membrane development [GO:0032836]; glomerular filtration [GO:0003094]; hemopoiesis [GO:0030097]; in utero embryonic development [GO:0001701]; kidney development [GO:0001822]; platelet-derived growth factor receptor signaling pathway [GO:0048008]; podocyte development [GO:0072015]; post-embryonic hemopoiesis [GO:0035166]; vasculogenesis [GO:0001570]	126818	1107	0	0		24.3096	25.4361	24.9401	25.3142	24.3749		23.1608	23.9691	24.2902	24.0038	23.5576	1	0.999	1	4	5	3	3	4	1	3	3	3	3	3	1	4	5	3	3	4
E9Q735	Ube4a Ufd2b	UBE4A_MOUSE	Ubiquitin conjugation factor E4 A (EC 2.3.2.27)	SUBCELLULAR LOCATION: Cytoplasm {ECO:0000269|PubMed:11435423}.	cytoplasm [GO:0005737]; ubiquitin ligase complex [GO:0000151]	cytoplasm [GO:0005737]; ubiquitin ligase complex [GO:0000151]; ubiquitin protein ligase activity [GO:0061630]; ubiquitin-ubiquitin ligase activity [GO:0034450]; ERAD pathway [GO:0036503]; protein polyubiquitination [GO:0000209]; ubiquitin-dependent protein catabolic process [GO:0006511]	ubiquitin protein ligase activity [GO:0061630]; ubiquitin-ubiquitin ligase activity [GO:0034450]	ERAD pathway [GO:0036503]; protein polyubiquitination [GO:0000209]; ubiquitin-dependent protein catabolic process [GO:0006511]	118198	1028	0	0	22.4546	24.5149	23.7292	24.3895	24.8952	25.1847	23.5828	23.6533	23.5668	23.3203	23.0064	24.1856	1	0.999	2	3	2	1	4	6	2	3	2	1	4	6	2	3	2	1	4	6
E9Q7G0	Numa1	NUMA1_MOUSE	Nuclear mitotic apparatus protein 1 (Nuclear mitotic apparatus protein) (NuMA protein)	SUBCELLULAR LOCATION: Nucleus {ECO:0000269|PubMed:19255246}. Nucleus, nucleoplasm {ECO:0000250|UniProtKB:Q14980}. Nucleus matrix {ECO:0000250|UniProtKB:Q14980}. Chromosome {ECO:0000250|UniProtKB:Q14980}. Cytoplasm, cytoskeleton {ECO:0000269|PubMed:26765568}. Cytoplasm, cytoskeleton, microtubule organizing center, centrosome {ECO:0000250|UniProtKB:Q14980}. Cytoplasm, cytoskeleton, spindle pole {EC…	cell cortex region [GO:0099738]; centrosome [GO:0005813]; chromosome [GO:0005694]; cortical microtubule [GO:0055028]; cytoplasmic microtubule bundle [GO:1905720]; cytosol [GO:0005829]; dendrite [GO:0030425]; lateral cell cortex [GO:0097575]; lateral plasma membrane [GO:0016328]; microtubule bundle [GO:0097427]; microtubule minus-end [GO:0036449]; microtubule plus-end [GO:0035371]; mitotic spindle…	cell cortex region [GO:0099738]; centrosome [GO:0005813]; chromosome [GO:0005694]; cortical microtubule [GO:0055028]; cytoplasmic microtubule bundle [GO:1905720]; cytosol [GO:0005829]; dendrite [GO:0030425]; lateral cell cortex [GO:0097575]; lateral plasma membrane [GO:0016328]; microtubule bundle [GO:0097427]; microtubule minus-end [GO:0036449]; microtubule plus-end [GO:0035371]; mitotic spindle…	disordered domain specific binding [GO:0097718]; dynein complex binding [GO:0070840]; microtubule binding [GO:0008017]; microtubule minus-end binding [GO:0051011]; microtubule plus-end binding [GO:0051010]; phosphatidylinositol binding [GO:0035091]; tubulin binding [GO:0015631]	anastral spindle assembly [GO:0055048]; astral microtubule organization [GO:0030953]; cell division [GO:0051301]; establishment of mitotic spindle orientation [GO:0000132]; meiotic cell cycle [GO:0051321]; microtubule bundle formation [GO:0001578]; positive regulation of BMP signaling pathway [GO:0030513]; positive regulation of chromosome segregation [GO:0051984]; positive regulation of chromoso…	235630	2094	0	0	24.2684	22.5793	22.8083	24.5003	24.6263	25.1735	23.9574	22.7231	23.54	24.1764	23.6899	23.733	1	0.999	7	4	5	2	4	5	7	4	5	2	4	5	7	4	5	2	4	5
E9Q912	Rap1gds1	GDS1_MOUSE	Rap1 GTPase-GDP dissociation stimulator 1	SUBCELLULAR LOCATION: Cytoplasm, cytosol {ECO:0000250|UniProtKB:P52306}. Endoplasmic reticulum {ECO:0000250|UniProtKB:P52306}. Mitochondrion {ECO:0000250|UniProtKB:P52306}. Nucleus {ECO:0000250|UniProtKB:P52306}. Note=Nuclear import is dependent on complexing with a GTPase containing a C-terminal polybasic region. {ECO:0000250|UniProtKB:P52306}.	cytosol [GO:0005829]; endoplasmic reticulum [GO:0005783]; extracellular space [GO:0005615]; mitochondrion [GO:0005739]; nucleus [GO:0005634]	cytosol [GO:0005829]; endoplasmic reticulum [GO:0005783]; extracellular space [GO:0005615]; mitochondrion [GO:0005739]; nucleus [GO:0005634]; GTPase regulator activity [GO:0030695]; guanyl-nucleotide exchange factor activity [GO:0005085]; angiotensin-activated signaling pathway involved in heart process [GO:0086098]; CAAX-box protein maturation [GO:0080120]; cardiac muscle hypertrophy [GO:0003300…	GTPase regulator activity [GO:0030695]; guanyl-nucleotide exchange factor activity [GO:0005085]	angiotensin-activated signaling pathway involved in heart process [GO:0086098]; CAAX-box protein maturation [GO:0080120]; cardiac muscle hypertrophy [GO:0003300]; myosin filament assembly [GO:0031034]; negative regulation of endoplasmic reticulum calcium ion concentration [GO:0032471]; positive regulation of mitochondrial calcium ion concentration [GO:0051561]; protein localization to nucleus [GO…	66076	607	0	0	22.8747	24.0067		22.9155		23.3529		24.4151		24.1507		23.7732	1	0.999	3	3	1	1	2	2	3	3	1	1	2	2	3	3	1	1	2	2
E9QAM5	Helz2	HELZ2_MOUSE	3'-5' exoribonuclease HELZ2 (EC 3.1.13.1) (ATP-dependent RNA helicase PRIC285) (EC 3.6.4.13) (PPAR-gamma DNA-binding domain-interacting protein 1) (PDIP1) (PPAR-gamma DBD-interacting protein 1)	SUBCELLULAR LOCATION: Cytoplasm {ECO:0000250|UniProtKB:Q9BYK8}.	cytoplasm [GO:0005737]; nucleoplasm [GO:0005654]	cytoplasm [GO:0005737]; nucleoplasm [GO:0005654]; ATP binding [GO:0005524]; ATP hydrolysis activity [GO:0016887]; ATP-dependent H2AZ histone chaperone activity [GO:0140849]; ATP-dependent H3-H4 histone complex chaperone activity [GO:0140665]; chromatin extrusion motor activity [GO:0140584]; cohesin loader activity [GO:0061775]; DNA binding [GO:0003677]; DNA clamp loader activity [GO:0003689]; exo…	ATP binding [GO:0005524]; ATP hydrolysis activity [GO:0016887]; ATP-dependent H2AZ histone chaperone activity [GO:0140849]; ATP-dependent H3-H4 histone complex chaperone activity [GO:0140665]; chromatin extrusion motor activity [GO:0140584]; cohesin loader activity [GO:0061775]; DNA binding [GO:0003677]; DNA clamp loader activity [GO:0003689]; exoribonuclease II activity [GO:0008859]; metal ion b…		331563	2947	0	0	22.5208	22.8192	25.1351	25.5349	24.3944	21.4009		23.8969	24.3338	24.0782	23.4927	22.4989	1	0.999	4	5	6	4	7	1	4	5	6	4	7	1	4	5	6	4	7	1
E9QAT4	Sec16a Kiaa0310 Sec16	SC16A_MOUSE	Protein transport protein Sec16A (SEC16 homolog A) (p250)	SUBCELLULAR LOCATION: Endoplasmic reticulum membrane {ECO:0000250|UniProtKB:O15027}; Peripheral membrane protein. Golgi apparatus membrane {ECO:0000250|UniProtKB:O15027}; Peripheral membrane protein {ECO:0000250|UniProtKB:O15027}. Cytoplasm, perinuclear region {ECO:0000269|PubMed:27354378}. Cytoplasm, cytosol {ECO:0000250|UniProtKB:O15027}. Microsome membrane {ECO:0000250|UniProtKB:O15027}. Note=…	cytosol [GO:0005829]; endoplasmic reticulum exit site [GO:0070971]; endoplasmic reticulum membrane [GO:0005789]; Golgi membrane [GO:0000139]; organelle membrane [GO:0031090]; perinuclear region of cytoplasm [GO:0048471]	cytosol [GO:0005829]; endoplasmic reticulum exit site [GO:0070971]; endoplasmic reticulum membrane [GO:0005789]; Golgi membrane [GO:0000139]; organelle membrane [GO:0031090]; perinuclear region of cytoplasm [GO:0048471]; endoplasmic reticulum organization [GO:0007029]; endoplasmic reticulum to Golgi vesicle-mediated transport [GO:0006888]; Golgi to plasma membrane transport [GO:0006893]; protein …		endoplasmic reticulum organization [GO:0007029]; endoplasmic reticulum to Golgi vesicle-mediated transport [GO:0006888]; Golgi to plasma membrane transport [GO:0006893]; protein exit from endoplasmic reticulum [GO:0032527]; protein localization to endoplasmic reticulum exit site [GO:0070973]; protein localization to plasma membrane [GO:0072659]; protein stabilization [GO:0050821]; regulation of C…	254202	2357	0	0	25.2995	23.6775	26.3283	26.5135	26.4784	25.632	24.4628	23.5527	24.8482	24.767	24.8543	24.4331	1	0.999	2	3	4	5	8	5	2	3	4	5	8	5	2	3	4	5	8	5
F6ZDS4	Tpr	TPR_MOUSE	Nucleoprotein TPR (NPC-associated intranuclear protein) (Translocated promoter region and nuclear basket protein)	SUBCELLULAR LOCATION: Nucleus {ECO:0000250|UniProtKB:P12270}. Nucleus membrane {ECO:0000250|UniProtKB:P12270}; Peripheral membrane protein {ECO:0000250|UniProtKB:P12270}; Nucleoplasmic side {ECO:0000250|UniProtKB:P12270}. Nucleus envelope {ECO:0000269|PubMed:12424524, ECO:0000269|PubMed:12513910}. Nucleus, nuclear pore complex {ECO:0000250|UniProtKB:P12270, ECO:0000269|PubMed:12513910}. Cytoplasm…	chromosome, centromeric region [GO:0000775]; cytoplasm [GO:0005737]; cytoplasmic dynein complex [GO:0005868]; mitotic spindle [GO:0072686]; nuclear envelope [GO:0005635]; nuclear inclusion body [GO:0042405]; nuclear membrane [GO:0031965]; nuclear periphery [GO:0034399]; nuclear pore [GO:0005643]; nuclear pore nuclear basket [GO:0044615]	chromosome, centromeric region [GO:0000775]; cytoplasm [GO:0005737]; cytoplasmic dynein complex [GO:0005868]; mitotic spindle [GO:0072686]; nuclear envelope [GO:0005635]; nuclear inclusion body [GO:0042405]; nuclear membrane [GO:0031965]; nuclear periphery [GO:0034399]; nuclear pore [GO:0005643]; nuclear pore nuclear basket [GO:0044615]; chromatin binding [GO:0003682]; dynein complex binding [GO:…	chromatin binding [GO:0003682]; dynein complex binding [GO:0070840]; heat shock protein binding [GO:0031072]; mitogen-activated protein kinase binding [GO:0051019]; mRNA binding [GO:0003729]; protein homodimerization activity [GO:0042803]; structural constituent of nuclear pore [GO:0017056]; tubulin binding [GO:0015631]	cell division [GO:0051301]; cellular response to heat [GO:0034605]; cellular response to interferon-alpha [GO:0035457]; mitotic spindle assembly checkpoint signaling [GO:0007094]; mRNA export from nucleus in response to heat stress [GO:0031990]; negative regulation of RNA export from nucleus [GO:0046832]; negative regulation of transcription by RNA polymerase II [GO:0000122]; negative regulation …	273990	2431	0	0	24.5039	25.1631	25.422	25.7524	25.956	25.7916	24.026	23.4672	23.5061	23.9825	23.5936	23.6343	1	0.999	7	6	6	6	11	9	7	6	6	6	11	9	7	6	6	6	11	9
F8VPK0	Skic3	SKI3_MOUSE	Superkiller complex protein 3 (Ski3)	SUBCELLULAR LOCATION: Cytoplasm {ECO:0000250|UniProtKB:Q6PGP7}. Nucleus {ECO:0000250|UniProtKB:Q6PGP7}.	cytosol [GO:0005829]; euchromatin [GO:0000791]; nucleoplasm [GO:0005654]; Ski complex [GO:0055087]	cytosol [GO:0005829]; euchromatin [GO:0000791]; nucleoplasm [GO:0005654]; Ski complex [GO:0055087]; nuclear-transcribed mRNA catabolic process, 3'-5' exonucleolytic nonsense-mediated decay [GO:0070478]; rescue of stalled ribosome [GO:0072344]		nuclear-transcribed mRNA catabolic process, 3'-5' exonucleolytic nonsense-mediated decay [GO:0070478]; rescue of stalled ribosome [GO:0072344]	173942	1563	0	1			22.9243		23.8419				22.3028		22.712		1	0.999	1	1	2	1	3	0	1	1	2	1	3	0	1	1	2	1	3	0
F8VPU2	Farp1	FARP1_MOUSE	FERM, ARHGEF and pleckstrin domain-containing protein 1 (FERM, RhoGEF and pleckstrin domain-containing protein 1)	SUBCELLULAR LOCATION: Cell membrane {ECO:0000269|PubMed:23209303}; Peripheral membrane protein {ECO:0000269|PubMed:23209303}; Cytoplasmic side {ECO:0000269|PubMed:23209303}. Synapse {ECO:0000269|PubMed:23209303}. Synapse, synaptosome {ECO:0000250}. Cytoplasm, cytosol {ECO:0000250}. Cell projection, filopodium {ECO:0000250}. Cell projection, dendrite {ECO:0000250}. Cell projection, dendritic spine…	cytoplasmic side of plasma membrane [GO:0009898]; cytoskeleton [GO:0005856]; cytosol [GO:0005829]; dendrite [GO:0030425]; dendritic spine [GO:0043197]; extrinsic component of postsynaptic membrane [GO:0098890]; filopodium [GO:0030175]; glutamatergic synapse [GO:0098978]	cytoplasmic side of plasma membrane [GO:0009898]; cytoskeleton [GO:0005856]; cytosol [GO:0005829]; dendrite [GO:0030425]; dendritic spine [GO:0043197]; extrinsic component of postsynaptic membrane [GO:0098890]; filopodium [GO:0030175]; glutamatergic synapse [GO:0098978]; cytoskeletal protein binding [GO:0008092]; guanyl-nucleotide exchange factor activity [GO:0005085]; small GTPase binding [GO:00…	cytoskeletal protein binding [GO:0008092]; guanyl-nucleotide exchange factor activity [GO:0005085]; small GTPase binding [GO:0031267]	dendrite morphogenesis [GO:0048813]; enzyme-linked receptor protein signaling pathway [GO:0007167]; positive regulation of skeletal muscle acetylcholine-gated channel clustering [GO:1904395]; postsynaptic actin cytoskeleton organization [GO:0098974]; Rac protein signal transduction [GO:0016601]; regulation of presynapse assembly [GO:1905606]; retrograde trans-synaptic signaling by trans-synaptic …	118875	1048	0	0	24.3592	22.2262	23.7734	28.5366	25.3069	24.8965	24.6808	23.9151	24.6588	24.6201	24.3198	24.1616	1	0.999	2	1	6	4	4	2	2	1	6	4	4	2	2	1	6	4	4	2
G3UW82	Myh2	MYH2_MOUSE	Myosin-2 (Myosin heavy chain 2) (Myosin heavy chain 2a) (MyHC-2a) (Myosin heavy chain IIa) (MyHC-IIa) (Myosin heavy chain, skeletal muscle, adult 2)	SUBCELLULAR LOCATION: Cytoplasm, myofibril {ECO:0000269|PubMed:28752107}. Note=Thick filaments of the myofibrils.	A band [GO:0031672]; actomyosin contractile ring [GO:0005826]; cell-cell junction [GO:0005911]; Golgi apparatus [GO:0005794]; muscle myosin complex [GO:0005859]; myofibril [GO:0030016]; myosin filament [GO:0032982]	A band [GO:0031672]; actomyosin contractile ring [GO:0005826]; cell-cell junction [GO:0005911]; Golgi apparatus [GO:0005794]; muscle myosin complex [GO:0005859]; myofibril [GO:0030016]; myosin filament [GO:0032982]; actin filament binding [GO:0051015]; ATP binding [GO:0005524]; cytoskeletal motor activity [GO:0003774]; actin-mediated cell contraction [GO:0070252]; plasma membrane repair [GO:00017…	actin filament binding [GO:0051015]; ATP binding [GO:0005524]; cytoskeletal motor activity [GO:0003774]	actin-mediated cell contraction [GO:0070252]; plasma membrane repair [GO:0001778]; response to muscle activity [GO:0014850]	223219	1942	0	0		31.6957	29.1058	26.154	30.4942	29.7159		28.736	26.4402	23.9718	27.8843	27.011	1	0.999	0	66	16	0	37	26	0	43	9	0	26	17	12	331	131	19	200	162
G3UYQ4	Ak9	KAD9_MOUSE	Adenylate kinase 9 (EC 2.7.4.4) (EC 2.7.4.6)	SUBCELLULAR LOCATION: Cytoplasm {ECO:0000250|UniProtKB:Q5TCS8}. Nucleus {ECO:0000250|UniProtKB:Q5TCS8}. Cell projection, cilium, flagellum {ECO:0000269|PubMed:37713809}.	cytoplasm [GO:0005737]; motile cilium [GO:0031514]; nuclear membrane [GO:0031965]; nucleoplasm [GO:0005654]	cytoplasm [GO:0005737]; motile cilium [GO:0031514]; nuclear membrane [GO:0031965]; nucleoplasm [GO:0005654]; ATP binding [GO:0005524]; ATP hydrolysis activity [GO:0016887]; nucleoside diphosphate kinase activity [GO:0004550]; nucleoside monophosphate kinase activity [GO:0050145]	ATP binding [GO:0005524]; ATP hydrolysis activity [GO:0016887]; nucleoside diphosphate kinase activity [GO:0004550]; nucleoside monophosphate kinase activity [GO:0050145]		219534	1894	0	0		22.0852						22.0852					0.9999	0.999	2	2	1	2	1	0	2	2	1	2	1	0	2	2	1	2	1	0
G3X8U3	QNG1 2210016F16Rik	QNG1_MOUSE	Queuosine 5'-phosphate N-glycosylase/hydrolase (EC 3.2.2.-) (Queuosine-nucleotide N-glycosylase/hydrolase)			hydrolase activity [GO:0016787]; nucleoside salvage [GO:0043174]	hydrolase activity [GO:0016787]	nucleoside salvage [GO:0043174]	38615	338	0	0	25.7654	26.457	26.357	25.9918	26.6362	27.4519	24.3747	25.0674	24.8351	24.3646	24.7381	25.2273	1	0.999	5	6	3	8	6	7	5	6	3	8	6	7	5	6	3	8	6	7
G3X982	Aox3 Aoh1	AOXC_MOUSE	Aldehyde oxidase 3 (EC 1.2.3.1) (Aldehyde oxidase homolog 1) (Azaheterocycle hydroxylase 3) (EC 1.17.3.-)	SUBCELLULAR LOCATION: Cytoplasm {ECO:0000269|PubMed:11562361, ECO:0000269|PubMed:15383531}.	cytosol [GO:0005829]	cytosol [GO:0005829]; 2 iron, 2 sulfur cluster binding [GO:0051537]; aldehyde oxidase activity [GO:0004031]; electron transfer activity [GO:0009055]; FAD binding [GO:0071949]; flavin adenine dinucleotide binding [GO:0050660]; iron ion binding [GO:0005506]; molybdenum ion binding [GO:0030151]; molybdopterin cofactor binding [GO:0043546]; NAD binding [GO:0051287]; protein homodimerization activity …	2 iron, 2 sulfur cluster binding [GO:0051537]; aldehyde oxidase activity [GO:0004031]; electron transfer activity [GO:0009055]; FAD binding [GO:0071949]; flavin adenine dinucleotide binding [GO:0050660]; iron ion binding [GO:0005506]; molybdenum ion binding [GO:0030151]; molybdopterin cofactor binding [GO:0043546]; NAD binding [GO:0051287]; protein homodimerization activity [GO:0042803]	xenobiotic metabolic process [GO:0006805]	146902	1335	0	1	31.7329	32.824	32.4839	32.1731	32.5405	33.1781	28.2504	29.0267	28.7588	28.4411	28.648	29.1713	1	0.999	64	121	107	66	79	115	63	115	103	62	75	111	64	121	107	66	79	115
G3X9K3	Arfgef1	BIG1_MOUSE	Brefeldin A-inhibited guanine nucleotide-exchange protein 1 (BIG1) (Brefeldin A-inhibited GEP 1) (ADP-ribosylation factor guanine nucleotide-exchange factor 1)	SUBCELLULAR LOCATION: Cytoplasm {ECO:0000250}. Cytoplasm, perinuclear region {ECO:0000250}. Golgi apparatus {ECO:0000250}. Golgi apparatus, trans-Golgi network {ECO:0000250}. Nucleus {ECO:0000250}. Nucleus, nucleolus {ECO:0000250}. Nucleus matrix {ECO:0000250}. Membrane {ECO:0000250}. Note=Translocates from cytoplasm to membranes and nucleus upon cAMP treatment. {ECO:0000250}.	cytosol [GO:0005829]; Golgi membrane [GO:0000139]; nuclear matrix [GO:0016363]; nucleolus [GO:0005730]; nucleoplasm [GO:0005654]; perinuclear region of cytoplasm [GO:0048471]; small nuclear ribonucleoprotein complex [GO:0030532]; trans-Golgi network [GO:0005802]	cytosol [GO:0005829]; Golgi membrane [GO:0000139]; nuclear matrix [GO:0016363]; nucleolus [GO:0005730]; nucleoplasm [GO:0005654]; perinuclear region of cytoplasm [GO:0048471]; small nuclear ribonucleoprotein complex [GO:0030532]; trans-Golgi network [GO:0005802]; guanyl-nucleotide exchange factor activity [GO:0005085]; myosin binding [GO:0017022]; protein kinase A regulatory subunit binding [GO:0…	guanyl-nucleotide exchange factor activity [GO:0005085]; myosin binding [GO:0017022]; protein kinase A regulatory subunit binding [GO:0034237]	endomembrane system organization [GO:0010256]; Golgi organization [GO:0007030]; negative regulation of actin filament polymerization [GO:0030837]; negative regulation of GTPase activity [GO:0034260]; positive regulation of wound healing [GO:0090303]; protein glycosylation [GO:0006486]; protein transport [GO:0015031]; regulation of ARF protein signal transduction [GO:0032012]; regulation of establ…	208500	1846	0	0	22.8438		24.3837	23.0796	26.6176	24.5637	24.9999		24.4555	24.4935	24.6	25.0043	1	0.9986	1	0	2	2	0	0	1	0	1	2	0	0	1	0	2	2	0	0
G5E829	Atp2b1	AT2B1_MOUSE	Plasma membrane calcium-transporting ATPase 1 (EC 7.2.2.10) (Plasma membrane calcium ATPase isoform 1) (PMCA1) (Plasma membrane calcium pump isoform 1)	SUBCELLULAR LOCATION: Cell membrane {ECO:0000250|UniProtKB:P20020}; Multi-pass membrane protein {ECO:0000255}. Basolateral cell membrane {ECO:0000269|PubMed:23460639}. Synapse {ECO:0000269|PubMed:12209837}. Presynaptic cell membrane {ECO:0000269|PubMed:30862855}; Multi-pass membrane protein {ECO:0000255}. Cytoplasmic vesicle, secretory vesicle, synaptic vesicle membrane {ECO:0000269|PubMed:308628…	basolateral plasma membrane [GO:0016323]; cell projection [GO:0042995]; glutamatergic synapse [GO:0098978]; immunological synapse [GO:0001772]; nucleoplasm [GO:0005654]; photoreceptor ribbon synapse [GO:0098684]; plasma membrane [GO:0005886]; presynaptic membrane [GO:0042734]; synaptic vesicle membrane [GO:0030672]	basolateral plasma membrane [GO:0016323]; cell projection [GO:0042995]; glutamatergic synapse [GO:0098978]; immunological synapse [GO:0001772]; nucleoplasm [GO:0005654]; photoreceptor ribbon synapse [GO:0098684]; plasma membrane [GO:0005886]; presynaptic membrane [GO:0042734]; synaptic vesicle membrane [GO:0030672]; ATP binding [GO:0005524]; ATP hydrolysis activity [GO:0016887]; calmodulin bindin…	ATP binding [GO:0005524]; ATP hydrolysis activity [GO:0016887]; calmodulin binding [GO:0005516]; metal ion binding [GO:0046872]; P-type calcium transporter activity [GO:0005388]	calcium ion export across plasma membrane [GO:1990034]; calcium ion transport [GO:0006816]; intracellular calcium ion homeostasis [GO:0006874]; negative regulation of cytokine production [GO:0001818]; negative regulation of cytosolic calcium ion concentration [GO:0051481]; positive regulation of bone mineralization [GO:0030501]; positive regulation of calcium ion transport [GO:0051928]; regulatio…	134747	1220	0	8	26.1801	26.8342	27.2797	25.9807	27.6684	27.4195	24.6533	24.4492	24.7084	24.8925	24.8811	24.5317	1	0.999	10	12	10	6	18	12	6	5	3	4	8	5	10	12	10	6	18	12
G5E870	Trip12	TRIPC_MOUSE	E3 ubiquitin-protein ligase TRIP12 (EC 2.3.2.26) (HECT-type E3 ubiquitin transferase TRIP12) (Thyroid receptor-interacting protein 12) (TR-interacting protein 12) (TRIP-12)	SUBCELLULAR LOCATION: Nucleus, nucleoplasm {ECO:0000250|UniProtKB:Q14669}.	nuclear speck [GO:0016607]; nucleoplasm [GO:0005654]	nuclear speck [GO:0016607]; nucleoplasm [GO:0005654]; ubiquitin protein ligase activity [GO:0061630]; zinc ion binding [GO:0008270]; DNA repair [GO:0006281]; DNA repair-dependent chromatin remodeling [GO:0140861]; heterochromatin boundary formation [GO:0033696]; protein polyubiquitination [GO:0000209]; regulation of embryonic development [GO:0045995]; ubiquitin-dependent protein catabolic process…	ubiquitin protein ligase activity [GO:0061630]; zinc ion binding [GO:0008270]	DNA repair [GO:0006281]; DNA repair-dependent chromatin remodeling [GO:0140861]; heterochromatin boundary formation [GO:0033696]; protein polyubiquitination [GO:0000209]; regulation of embryonic development [GO:0045995]; ubiquitin-dependent protein catabolic process [GO:0006511]	224128	2025	0	0			24.3735						22.3262				1	0.9989	0	1	3	0	1	2	0	1	3	0	1	2	0	1	3	0	1	2
G5E8K5	Ank3	ANK3_MOUSE	Ankyrin-3 (ANK-3) (Ankyrin-G)	SUBCELLULAR LOCATION: Cytoplasm, cytoskeleton {ECO:0000250|UniProtKB:Q12955}. Cell projection, axon {ECO:0000250|UniProtKB:O70511}. Cell membrane, sarcolemma {ECO:0000250|UniProtKB:Q12955}. Postsynaptic cell membrane {ECO:0000250|UniProtKB:O70511}. Lysosome {ECO:0000269|PubMed:9060470}. Cell membrane, sarcolemma, T-tubule {ECO:0000250|UniProtKB:O70511}. Note=In skeletal muscle, localized at costa…	axon [GO:0030424]; axon initial segment [GO:0043194]; cell surface [GO:0009986]; dendrite [GO:0030425]; intercalated disc [GO:0014704]; lysosome [GO:0005764]; membrane [GO:0016020]; neuromuscular junction [GO:0031594]; node of Ranvier [GO:0033268]; paranode region of axon [GO:0033270]; plasma membrane [GO:0005886]; postsynapse [GO:0098794]; postsynaptic density [GO:0014069]; postsynaptic membrane…	axon [GO:0030424]; axon initial segment [GO:0043194]; cell surface [GO:0009986]; dendrite [GO:0030425]; intercalated disc [GO:0014704]; lysosome [GO:0005764]; membrane [GO:0016020]; neuromuscular junction [GO:0031594]; node of Ranvier [GO:0033268]; paranode region of axon [GO:0033270]; plasma membrane [GO:0005886]; postsynapse [GO:0098794]; postsynaptic density [GO:0014069]; postsynaptic membrane…	cadherin binding [GO:0045296]; cytoskeletal protein binding [GO:0008092]; protein-macromolecule adaptor activity [GO:0030674]; spectrin binding [GO:0030507]; transmembrane transporter binding [GO:0044325]	axon guidance [GO:0007411]; axonogenesis [GO:0007409]; cellular response to magnesium ion [GO:0071286]; magnesium ion homeostasis [GO:0010960]; membrane assembly [GO:0071709]; negative regulation of delayed rectifier potassium channel activity [GO:1902260]; neuromuscular junction development [GO:0007528]; neuronal action potential [GO:0019228]; positive regulation of action potential [GO:0045760]…	214062	1961	0	0	24.3606	22.5884	23.3567	23.5188	23.3836	22.9686	23.2749	22.5884	23.3567	23.5188	23.3836	22.9686	1	0.999	3	0	2	2	0	1	3	0	2	2	0	1	3	0	2	2	0	1
G5E8Q8	Adgrf5 Gpr116	AGRF5_MOUSE	Adhesion G protein-coupled receptor F5 (G-protein coupled hepta-helical receptor Ig-hepta) (Ig-Hepta) (G-protein coupled receptor 116)	SUBCELLULAR LOCATION: Cell membrane {ECO:0000269|PubMed:36073784}; Multi-pass membrane protein {ECO:0000255}.	apical part of cell [GO:0045177]; cell surface [GO:0009986]; cytoplasmic vesicle [GO:0031410]; plasma membrane [GO:0005886]	apical part of cell [GO:0045177]; cell surface [GO:0009986]; cytoplasmic vesicle [GO:0031410]; plasma membrane [GO:0005886]; G protein-coupled receptor activity [GO:0004930]; cell surface receptor signaling pathway [GO:0007166]; energy reserve metabolic process [GO:0006112]; erythrocyte development [GO:0048821]; fat cell differentiation [GO:0045444]; glomerular filtration [GO:0003094]; glucose ho…	G protein-coupled receptor activity [GO:0004930]	cell surface receptor signaling pathway [GO:0007166]; energy reserve metabolic process [GO:0006112]; erythrocyte development [GO:0048821]; fat cell differentiation [GO:0045444]; glomerular filtration [GO:0003094]; glucose homeostasis [GO:0042593]; macrophage activation [GO:0042116]; negative regulation of macrophage activation [GO:0043031]; pharyngeal arch artery morphogenesis [GO:0061626]; phosp…	149387	1348	Y	7						23.161						23.1107	0.9997	0.997	0	0	0	0	0	0	0	0	0	0	0	0	0	0	0	0	0	0
G5E8V9	Arfip1	ARFP1_MOUSE	Arfaptin-1 (ADP-ribosylation factor-interacting protein 1)	SUBCELLULAR LOCATION: Golgi apparatus {ECO:0000250|UniProtKB:P53367}. Golgi apparatus, trans-Golgi network membrane {ECO:0000250|UniProtKB:P53367}.	cytosol [GO:0005829]; Golgi membrane [GO:0000139]; trans-Golgi network membrane [GO:0032588]	cytosol [GO:0005829]; Golgi membrane [GO:0000139]; trans-Golgi network membrane [GO:0032588]; phosphatidylinositol-4-phosphate binding [GO:0070273]; protein domain specific binding [GO:0019904]; intracellular protein transport [GO:0006886]; negative regulation of retrograde transport, endosome to Golgi [GO:1905280]; regulation of protein secretion [GO:0050708]	phosphatidylinositol-4-phosphate binding [GO:0070273]; protein domain specific binding [GO:0019904]	intracellular protein transport [GO:0006886]; negative regulation of retrograde transport, endosome to Golgi [GO:1905280]; regulation of protein secretion [GO:0050708]	41518	373	0	0	25.497	24.9676	25.5107	25.3834	25.1733	25.8475	24.3804	24.1694	24.4527	24.2287	24.3251	23.8821	1	0.999	3	2	5	1	3	6	3	2	5	1	3	6	3	2	5	1	3	6
O08529	Capn2	CAN2_MOUSE	Calpain-2 catalytic subunit (EC 3.4.22.53) (80 kDa M-calpain subunit) (CALP80) (Calcium-activated neutral proteinase 2) (CANP 2) (Calpain M-type) (Calpain-2 large subunit) (Millimolar-calpain) (M-calpain)	SUBCELLULAR LOCATION: Cytoplasm {ECO:0000250}. Cell membrane {ECO:0000250}. Note=Translocates to the plasma membrane upon Ca(2+) binding. {ECO:0000250}.	calpain complex [GO:0110158]; chromatin [GO:0000785]; cytoplasm [GO:0005737]; cytosol [GO:0005829]; dendrite [GO:0030425]; external side of plasma membrane [GO:0009897]; focal adhesion [GO:0005925]; Golgi apparatus [GO:0005794]; lysosome [GO:0005764]; membrane raft [GO:0045121]; neuronal cell body [GO:0043025]; nucleus [GO:0005634]; perinuclear endoplasmic reticulum [GO:0097038]; plasma membrane …	calpain complex [GO:0110158]; chromatin [GO:0000785]; cytoplasm [GO:0005737]; cytosol [GO:0005829]; dendrite [GO:0030425]; external side of plasma membrane [GO:0009897]; focal adhesion [GO:0005925]; Golgi apparatus [GO:0005794]; lysosome [GO:0005764]; membrane raft [GO:0045121]; neuronal cell body [GO:0043025]; nucleus [GO:0005634]; perinuclear endoplasmic reticulum [GO:0097038]; plasma membrane …	calcium ion binding [GO:0005509]; calcium-dependent cysteine-type endopeptidase activity [GO:0004198]; cytoskeletal protein binding [GO:0008092]; enzyme binding [GO:0019899]; peptidase activity [GO:0008233]; protein-containing complex binding [GO:0044877]	behavioral response to pain [GO:0048266]; blastocyst development [GO:0001824]; cellular response to amino acid stimulus [GO:0071230]; cellular response to interferon-beta [GO:0035458]; cellular response to lipopolysaccharide [GO:0071222]; female pregnancy [GO:0007565]; myoblast fusion [GO:0007520]; positive regulation of cardiac muscle cell apoptotic process [GO:0010666]; positive regulation of m…	79872	700	0	0	25.685	26.9702	26.8145	26.5177	27.4206	27.3875	24.7881	24.9647	25.1607	25.066	24.9957	24.8777	1	0.999	6	8	10	9	12	16	6	8	10	9	12	16	6	8	10	9	12	16
O08539	Bin1 Amphl Sh3p9	BIN1_MOUSE	Myc box-dependent-interacting protein 1 (Amphiphysin II) (Amphiphysin-like protein) (Bridging integrator 1) (SH3 domain-containing protein 9)	SUBCELLULAR LOCATION: Nucleus {ECO:0000250|UniProtKB:O00499}. Cytoplasm {ECO:0000269|PubMed:12668730}. Endosome {ECO:0000269|PubMed:12668730}. Cell membrane, sarcolemma, T-tubule {ECO:0000250|UniProtKB:O08839}.	axon [GO:0030424]; axon initial segment [GO:0043194]; axon terminus [GO:0043679]; cerebellar mossy fiber [GO:0044300]; cytosol [GO:0005829]; dendrite [GO:0030425]; endosome [GO:0005768]; extrinsic component of synaptic vesicle membrane [GO:0098850]; glutamatergic synapse [GO:0098978]; I band [GO:0031674]; lipid tube [GO:0060987]; microtubule [GO:0005874]; node of Ranvier [GO:0033268]; nuclear env…	axon [GO:0030424]; axon initial segment [GO:0043194]; axon terminus [GO:0043679]; cerebellar mossy fiber [GO:0044300]; cytosol [GO:0005829]; dendrite [GO:0030425]; endosome [GO:0005768]; extrinsic component of synaptic vesicle membrane [GO:0098850]; glutamatergic synapse [GO:0098978]; I band [GO:0031674]; lipid tube [GO:0060987]; microtubule [GO:0005874]; node of Ranvier [GO:0033268]; nuclear env…	actin filament binding [GO:0051015]; aspartic-type endopeptidase inhibitor activity [GO:0019828]; GTPase binding [GO:0051020]; identical protein binding [GO:0042802]; protease binding [GO:0002020]; protein-folding chaperone binding [GO:0051087]; RNA polymerase binding [GO:0070063]; signaling adaptor activity [GO:0035591]; tau protein binding [GO:0048156]	endosome to lysosome transport [GO:0008333]; lipid tube assembly [GO:0060988]; muscle cell differentiation [GO:0042692]; negative regulation of amyloid-beta formation [GO:1902430]; negative regulation of aspartic-type endopeptidase activity involved in amyloid precursor protein catabolic process [GO:1902960]; negative regulation of calcium ion transmembrane transport via high voltage-gated calciu…	64470	588	0	0	23.502	26.212	25.7819	23.6771	26.464	25.7086	23.9184	24.4933	24.4944	23.6726	24.4437	23.988	1	0.999	1	6	4	0	4	3	1	6	4	0	4	3	1	6	4	0	4	3
O08547	Sec22b Sec22l1	SC22B_MOUSE	Vesicle-trafficking protein SEC22b (ER-Golgi SNARE of 24 kDa) (ERS-24) (ERS24) (SEC22 vesicle-trafficking protein homolog B) (SEC22 vesicle-trafficking protein-like 1) (mSec22b)	SUBCELLULAR LOCATION: Endoplasmic reticulum membrane {ECO:0000250|UniProtKB:Q4KM74}; Single-pass type IV membrane protein {ECO:0000250|UniProtKB:Q4KM74}. Endoplasmic reticulum-Golgi intermediate compartment membrane {ECO:0000250|UniProtKB:Q4KM74}. Golgi apparatus, cis-Golgi network membrane {ECO:0000250|UniProtKB:Q4KM74}. Golgi apparatus, trans-Golgi network membrane {ECO:0000250|UniProtKB:Q4KM74…	COPI-coated vesicle [GO:0030137]; endoplasmic reticulum membrane [GO:0005789]; endoplasmic reticulum-Golgi intermediate compartment membrane [GO:0033116]; ER to Golgi transport vesicle membrane [GO:0012507]; Golgi membrane [GO:0000139]; melanosome [GO:0042470]; SNARE complex [GO:0031201]; synaptic vesicle [GO:0008021]	COPI-coated vesicle [GO:0030137]; endoplasmic reticulum membrane [GO:0005789]; endoplasmic reticulum-Golgi intermediate compartment membrane [GO:0033116]; ER to Golgi transport vesicle membrane [GO:0012507]; Golgi membrane [GO:0000139]; melanosome [GO:0042470]; SNARE complex [GO:0031201]; synaptic vesicle [GO:0008021]; SNAP receptor activity [GO:0005484]; syntaxin binding [GO:0019905]; endoplasmi…	SNAP receptor activity [GO:0005484]; syntaxin binding [GO:0019905]	endoplasmic reticulum to Golgi vesicle-mediated transport [GO:0006888]; negative regulation of autophagosome assembly [GO:1902902]; positive regulation of protein catabolic process [GO:0045732]; protein transport [GO:0015031]; retrograde vesicle-mediated transport, Golgi to endoplasmic reticulum [GO:0006890]; vesicle-mediated transport [GO:0016192]	24741	215	0	1	29.0001	29.353	29.5896	29.6963	29.8303	29.6234	26.9981	26.9003	27.1368	27.3703	27.2885	26.8736	1	0.999	19	19	17	12	13	12	19	19	17	12	13	12	19	19	17	12	13	12
O08553	Dpysl2 Crmp2 Ulip2	DPYL2_MOUSE	Dihydropyrimidinase-related protein 2 (DRP-2) (Unc-33-like phosphoprotein 2) (ULIP-2)	SUBCELLULAR LOCATION: Cytoplasm, cytosol {ECO:0000250}. Cytoplasm, cytoskeleton {ECO:0000250}. Membrane {ECO:0000250}. Note=Tightly but non-covalently associated with membranes. {ECO:0000250}.	axon [GO:0030424]; cytoskeleton [GO:0005856]; cytosol [GO:0005829]; dendrite [GO:0030425]; membrane [GO:0016020]; mitochondrion [GO:0005739]; myelin sheath [GO:0043209]; neuronal cell body [GO:0043025]; postsynaptic density [GO:0014069]; Schaffer collateral - CA1 synapse [GO:0098685]	axon [GO:0030424]; cytoskeleton [GO:0005856]; cytosol [GO:0005829]; dendrite [GO:0030425]; membrane [GO:0016020]; mitochondrion [GO:0005739]; myelin sheath [GO:0043209]; neuronal cell body [GO:0043025]; postsynaptic density [GO:0014069]; Schaffer collateral - CA1 synapse [GO:0098685]; hydrolase activity, acting on carbon-nitrogen (but not peptide) bonds [GO:0016810]; protein kinase binding [GO:00…	hydrolase activity, acting on carbon-nitrogen (but not peptide) bonds [GO:0016810]; protein kinase binding [GO:0019901]	cell differentiation [GO:0030154]; cytoskeleton organization [GO:0007010]; endocytosis [GO:0006897]; nervous system development [GO:0007399]; regulation of neuron projection development [GO:0010975]	62278	572	0	0	28.5294	29.8777	29.3696	28.6869	29.333	29.879	26.4486	27.0589	26.8138	26.6605	26.5602	27.0045	1	0.999	19	35	24	17	22	27	16	31	23	11	19	24	19	35	24	17	22	27
O08573	Lgals9	LEG9_MOUSE	Galectin-9 (Gal-9)	SUBCELLULAR LOCATION: Cytoplasm {ECO:0000269|PubMed:23242525}. Nucleus {ECO:0000269|PubMed:23242525}. Secreted {ECO:0000250|UniProtKB:O00182}. Note=May also be secreted by a non-classical secretory pathway (PubMed:9038233). Secreted by mesenchymal stromal cells upon IFNG stimulation (By similarity). {ECO:0000250|UniProtKB:O00182, ECO:0000269|PubMed:9038233}.	collagen-containing extracellular matrix [GO:0062023]; cytoplasm [GO:0005737]; extracellular region [GO:0005576]; nucleus [GO:0005634]; plasma membrane [GO:0005886]	collagen-containing extracellular matrix [GO:0062023]; cytoplasm [GO:0005737]; extracellular region [GO:0005576]; nucleus [GO:0005634]; plasma membrane [GO:0005886]; carbohydrate binding [GO:0030246]; enzyme binding [GO:0019899]; galactoside binding [GO:0016936]; protein serine/threonine kinase activator activity [GO:0043539]; signaling receptor binding [GO:0005102]; cellular response to virus [G…	carbohydrate binding [GO:0030246]; enzyme binding [GO:0019899]; galactoside binding [GO:0016936]; protein serine/threonine kinase activator activity [GO:0043539]; signaling receptor binding [GO:0005102]	cellular response to virus [GO:0098586]; chemotaxis [GO:0006935]; female pregnancy [GO:0007565]; heterophilic cell-cell adhesion via plasma membrane cell adhesion molecules [GO:0007157]; immune system process [GO:0002376]; maintenance of protein location [GO:0045185]; negative regulation of CD4-positive, alpha-beta T cell proliferation [GO:2000562]; negative regulation of gene expression [GO:0010…	40036	353	0	0	30.0614	30.7983	30.9962	30.6931	30.9829	30.7402	28.1351	28.2858	28.6094	28.451	28.5188	28.234	1	0.999	19	28	35	18	21	25	19	28	35	18	21	25	19	28	35	18	21	25
O08579	Emd Sta	EMD_MOUSE	Emerin	SUBCELLULAR LOCATION: Nucleus inner membrane {ECO:0000250|UniProtKB:P50402}; Single-pass membrane protein; Nucleoplasmic side {ECO:0000250|UniProtKB:P50402}. Nucleus outer membrane. Note=Colocalized with BANF1 at the central region of the assembling nuclear rim, near spindle-attachment sites. The accumulation of different intermediates of prelamin-A/C (non-farnesylated or carboxymethylated farnes…	cortical endoplasmic reticulum [GO:0032541]; microtubule [GO:0005874]; nuclear envelope [GO:0005635]; nuclear inner membrane [GO:0005637]; nuclear lamina [GO:0005652]; nuclear membrane [GO:0031965]; nuclear outer membrane [GO:0005640]; nucleoplasm [GO:0005654]; nucleus [GO:0005634]; spindle pole centrosome [GO:0031616]; TMEM240-body [GO:0160045]	cortical endoplasmic reticulum [GO:0032541]; microtubule [GO:0005874]; nuclear envelope [GO:0005635]; nuclear inner membrane [GO:0005637]; nuclear lamina [GO:0005652]; nuclear membrane [GO:0031965]; nuclear outer membrane [GO:0005640]; nucleoplasm [GO:0005654]; nucleus [GO:0005634]; spindle pole centrosome [GO:0031616]; TMEM240-body [GO:0160045]; actin binding [GO:0003779]; beta-tubulin binding […	actin binding [GO:0003779]; beta-tubulin binding [GO:0048487]	cellular response to growth factor stimulus [GO:0071363]; negative regulation of canonical Wnt signaling pathway [GO:0090090]; negative regulation of fibroblast proliferation [GO:0048147]; nuclear membrane organization [GO:0071763]; positive regulation of protein export from nucleus [GO:0046827]; skeletal muscle cell differentiation [GO:0035914]	29436	259	0	1		23.4514	22.9689	27.2178	21.834			23.3272	21.6295	25.9574	24.3285		1	0.999	0	1	1	1	0	0	0	1	1	1	0	0	0	1	1	1	0	0
O08582	Gtpbp1 Gtpbp	GTPB1_MOUSE	GTP-binding protein 1 (G-protein 1) (GP-1) (GP1)	SUBCELLULAR LOCATION: Cytoplasm {ECO:0000269|PubMed:10938096}.	cytoplasmic exosome (RNase complex) [GO:0000177]; cytosol [GO:0005829]	cytoplasmic exosome (RNase complex) [GO:0000177]; cytosol [GO:0005829]; alpha-aminoacyl-tRNA binding [GO:1904678]; GTP binding [GO:0005525]; GTPase activity [GO:0003924]; translation elongation factor activity [GO:0003746]; tRNA binding [GO:0000049]; cytoplasmic translation [GO:0002181]; GTP metabolic process [GO:0046039]; positive regulation of mRNA catabolic process [GO:0061014]	alpha-aminoacyl-tRNA binding [GO:1904678]; GTP binding [GO:0005525]; GTPase activity [GO:0003924]; translation elongation factor activity [GO:0003746]; tRNA binding [GO:0000049]	cytoplasmic translation [GO:0002181]; GTP metabolic process [GO:0046039]; positive regulation of mRNA catabolic process [GO:0061014]	72301	668	0	0	21.8969			22.277		21.1898	22.1691			22.5492		23.2206	1	0.999	2	1	0	1	1	1	2	1	0	1	1	1	2	1	0	1	1	1
O08583	Alyref Aly Ref1 Refbp1 THOC4	THOC4_MOUSE	THO complex subunit 4 (Tho4) (Ally of AML-1 and LEF-1) (Aly/REF export factor) (REF1-I) (RNA and export factor-binding protein 1) (Transcriptional coactivator Aly/REF)	SUBCELLULAR LOCATION: Nucleus {ECO:0000269|PubMed:9119228}. Nucleus speckle {ECO:0000250|UniProtKB:Q86V81}. Cytoplasm {ECO:0000269|PubMed:9119228}. Note=Colocalizes with the core EJC, ALYREF/THOC4, NXF1 and DDX39B in the nucleus and nuclear speckles. Localizes to regions surrounding nuclear speckles known as perispeckles in which TREX complex assembly seems to occur. Travels to the cytoplasm as p…	cytoplasm [GO:0005737]; nuclear speck [GO:0016607]; nucleus [GO:0005634]; spliceosomal complex [GO:0005681]	cytoplasm [GO:0005737]; nuclear speck [GO:0016607]; nucleus [GO:0005634]; spliceosomal complex [GO:0005681]; C5-methylcytidine-containing RNA reader activity [GO:0062153]; molecular adaptor activity [GO:0060090]; RNA binding [GO:0003723]; RNA folding chaperone [GO:0140691]; single-stranded DNA binding [GO:0003697]; mRNA processing [GO:0006397]; mRNA transport [GO:0051028]; RNA export from nucleus…	C5-methylcytidine-containing RNA reader activity [GO:0062153]; molecular adaptor activity [GO:0060090]; RNA binding [GO:0003723]; RNA folding chaperone [GO:0140691]; single-stranded DNA binding [GO:0003697]	mRNA processing [GO:0006397]; mRNA transport [GO:0051028]; RNA export from nucleus [GO:0006405]; RNA splicing [GO:0008380]	26940	255	0	0	25.7308	26.8659	27.1757	26.7889	27.0908	27.1244	25.3823	25.8225	26.334	26.1707	26.4051	26.1605	1	0.999	4	4	3	4	3	3	0	2	2	0	1	2	4	4	3	4	3	3
O08585	Clta	CLCA_MOUSE	Clathrin light chain A (Lca)	SUBCELLULAR LOCATION: Cytoplasmic vesicle membrane; Peripheral membrane protein; Cytoplasmic side. Membrane, coated pit; Peripheral membrane protein; Cytoplasmic side. Cytoplasm, cytoskeleton, spindle {ECO:0000250|UniProtKB:P09496}. Note=Cytoplasmic face of coated pits and vesicles.In complex with TACC3 and CKAP5 (forming the TACC3/ch-TOG/clathrin complex) localized to inter-microtubule bridges i…	clathrin coat of coated pit [GO:0030132]; clathrin coat of trans-Golgi network vesicle [GO:0030130]; cytoplasmic vesicle [GO:0031410]; glutamatergic synapse [GO:0098978]; postsynaptic endocytic zone [GO:0098843]; spindle [GO:0005819]	clathrin coat of coated pit [GO:0030132]; clathrin coat of trans-Golgi network vesicle [GO:0030130]; cytoplasmic vesicle [GO:0031410]; glutamatergic synapse [GO:0098978]; postsynaptic endocytic zone [GO:0098843]; spindle [GO:0005819]; structural molecule activity [GO:0005198]; cell division [GO:0051301]; intracellular protein transport [GO:0006886]; vesicle-mediated transport [GO:0016192]	structural molecule activity [GO:0005198]	cell division [GO:0051301]; intracellular protein transport [GO:0006886]; vesicle-mediated transport [GO:0016192]	25604	235	0	0	28.1733	28.6196	28.3442	28.3446	27.8698	28.5251	26.0748	26.5986	26.5744	26.6242	26.7815	26.571	1	0.999	8	12	9	5	12	8	6	10	8	5	10	6	8	12	9	5	12	8
O08600	Endog	NUCG_MOUSE	Endonuclease G, mitochondrial (Endo G) (EC 3.1.30.-)	SUBCELLULAR LOCATION: Mitochondrion {ECO:0000250|UniProtKB:Q14249}.	mitochondrion [GO:0005739]; perikaryon [GO:0043204]; perinuclear region of cytoplasm [GO:0048471]	mitochondrion [GO:0005739]; perikaryon [GO:0043204]; perinuclear region of cytoplasm [GO:0048471]; DNA endonuclease activity [GO:0004520]; magnesium ion binding [GO:0000287]; nucleic acid binding [GO:0003676]; protein homodimerization activity [GO:0042803]; apoptotic DNA fragmentation [GO:0006309]; cellular response to calcium ion [GO:0071277]; cellular response to glucose stimulus [GO:0071333]; …	DNA endonuclease activity [GO:0004520]; magnesium ion binding [GO:0000287]; nucleic acid binding [GO:0003676]; protein homodimerization activity [GO:0042803]	apoptotic DNA fragmentation [GO:0006309]; cellular response to calcium ion [GO:0071277]; cellular response to glucose stimulus [GO:0071333]; cellular response to hypoxia [GO:0071456]; cellular response to oxidative stress [GO:0034599]; DNA catabolic process [GO:0006308]; DNA damage response [GO:0006974]; in utero embryonic development [GO:0001701]; mitochondrial DNA catabolic process [GO:0032043]…	32191	294	Y	0	25.4771	27.5577	27.7763	27.9795	27.9821	27.837	23.6195	25.6635	26.0303	25.7914	26.26	25.9882	1	0.999	7	9	9	7	12	10	7	9	9	7	12	10	7	9	9	7	12	10
O08601	Mttp Mtp	MTP_MOUSE	Microsomal triglyceride transfer protein large subunit	SUBCELLULAR LOCATION: Endoplasmic reticulum {ECO:0000269|PubMed:33168624}.; SUBCELLULAR LOCATION: [Isoform 1]: Endoplasmic reticulum {ECO:0000269|PubMed:17312007, ECO:0000269|PubMed:17635917}. Golgi apparatus {ECO:0000250|UniProtKB:P55157}. Note=Colocalizes with P4HB/PDI in the endoplasmic reticulum (By similarity). {ECO:0000250|UniProtKB:P55157}.; SUBCELLULAR LOCATION: [Isoform 2]: Endoplasmic r…	basolateral plasma membrane [GO:0016323]; brush border membrane [GO:0031526]; cytosol [GO:0005829]; endoplasmic reticulum [GO:0005783]; Golgi apparatus [GO:0005794]; microvillus membrane [GO:0031528]; receptor complex [GO:0043235]; vesicle [GO:0031982]	basolateral plasma membrane [GO:0016323]; brush border membrane [GO:0031526]; cytosol [GO:0005829]; endoplasmic reticulum [GO:0005783]; Golgi apparatus [GO:0005794]; microvillus membrane [GO:0031528]; receptor complex [GO:0043235]; vesicle [GO:0031982]; apolipoprotein binding [GO:0034185]; ceramide 1-phosphate transfer activity [GO:1902388]; cholesterol transfer activity [GO:0120020]; lipid bindi…	apolipoprotein binding [GO:0034185]; ceramide 1-phosphate transfer activity [GO:1902388]; cholesterol transfer activity [GO:0120020]; lipid binding [GO:0008289]; lipid transporter activity [GO:0005319]; phosphatidylcholine transfer activity [GO:0120019]; phosphatidylethanolamine transfer activity [GO:1904121]; phospholipid transfer activity [GO:0120014]; protein heterodimerization activity [GO:00…	cholesterol homeostasis [GO:0042632]; cholesterol metabolic process [GO:0008203]; circadian rhythm [GO:0007623]; establishment of localization in cell [GO:0051649]; lipid metabolic process [GO:0006629]; lipoprotein metabolic process [GO:0042157]; lipoprotein transport [GO:0042953]; low-density lipoprotein particle remodeling [GO:0034374]; phospholipid transport [GO:0015914]; plasma lipoprotein pa…	99099	894	Y	0	32.3707	33.4944	33.3953	32.7854	33.3461	33.7364	29.1144	29.7875	29.7385	29.3169	29.6699	29.9759	1	0.999	112	117	102	87	89	100	112	117	102	87	89	100	112	117	102	87	89	100
O08638	Myh11	MYH11_MOUSE	Myosin-11 (Myosin heavy chain 11) (Myosin heavy chain, smooth muscle isoform) (SMMHC)	SUBCELLULAR LOCATION: Melanosome {ECO:0000250}. Cytoplasm, myofibril. Note=Thick filaments of the myofibrils.	brush border [GO:0005903]; melanosome [GO:0042470]; muscle myosin complex [GO:0005859]; myofibril [GO:0030016]; myosin complex [GO:0016459]; myosin filament [GO:0032982]; smooth muscle contractile fiber [GO:0030485]; stress fiber [GO:0001725]	brush border [GO:0005903]; melanosome [GO:0042470]; muscle myosin complex [GO:0005859]; myofibril [GO:0030016]; myosin complex [GO:0016459]; myosin filament [GO:0032982]; smooth muscle contractile fiber [GO:0030485]; stress fiber [GO:0001725]; actin filament binding [GO:0051015]; ATP binding [GO:0005524]; calmodulin binding [GO:0005516]; cytoskeletal motor activity [GO:0003774]; structural consti…	actin filament binding [GO:0051015]; ATP binding [GO:0005524]; calmodulin binding [GO:0005516]; cytoskeletal motor activity [GO:0003774]; structural constituent of muscle [GO:0008307]	cardiac muscle cell development [GO:0055013]; elastic fiber assembly [GO:0048251]; skeletal muscle myosin thick filament assembly [GO:0030241]; smooth muscle contraction [GO:0006939]	227028	1972	0	0	25.6238	25.8796	26.6855	27.3133	26.8233	27.0813	26.1863	25.0946	25.7884	26.0404	25.1213	25.2027	1	0.999	7	3	7	8	3	3	7	3	7	8	3	3	23	19	21	27	12	18
O08663	Metap2 Mnpep P67eif2	MAP2_MOUSE	Methionine aminopeptidase 2 (MAP 2) (MetAP 2) (EC 3.4.11.18) (Initiation factor 2-associated 67 kDa glycoprotein) (p67) (p67eIF2) (Peptidase M)	SUBCELLULAR LOCATION: Cytoplasm. Note=About 30% of expressed METAP2 associates with polysomes. {ECO:0000255|HAMAP-Rule:MF_03175}.	cytoplasm [GO:0005737]	cytoplasm [GO:0005737]; aminopeptidase activity [GO:0004177]; initiator methionyl aminopeptidase activity [GO:0004239]; metal ion binding [GO:0046872]; metalloaminopeptidase activity [GO:0070006]; metalloexopeptidase activity [GO:0008235]; protein processing [GO:0016485]	aminopeptidase activity [GO:0004177]; initiator methionyl aminopeptidase activity [GO:0004239]; metal ion binding [GO:0046872]; metalloaminopeptidase activity [GO:0070006]; metalloexopeptidase activity [GO:0008235]	protein processing [GO:0016485]	52922	478	0	0	25.4047	26.5592	26.9377	26.3049	26.2251	27.1098	24.3352	24.9176	24.9874	25.3358	24.9424	25.1354	1	0.999	4	6	5	3	4	6	4	6	5	3	4	6	4	6	5	3	4	6
O08677	Kng1 Kng	KNG1_MOUSE	Kininogen-1 [Cleaved into: Kininogen-1 heavy chain; Bradykinin; Kininogen-1 light chain]	SUBCELLULAR LOCATION: Secreted, extracellular space.	collagen-containing extracellular matrix [GO:0062023]; extracellular region [GO:0005576]	collagen-containing extracellular matrix [GO:0062023]; extracellular region [GO:0005576]; cysteine-type endopeptidase inhibitor activity [GO:0004869]; blood coagulation [GO:0007596]; inflammatory response [GO:0006954]; vasodilation [GO:0042311]	cysteine-type endopeptidase inhibitor activity [GO:0004869]	blood coagulation [GO:0007596]; inflammatory response [GO:0006954]; vasodilation [GO:0042311]	73102	661	Y	0	28.019	28.5612	28.2791	28.1827	28.2832	28.7946	26.3251	26.1262	26.0751	26.2553	25.8865	26.0813	1	0.999	12	14	8	9	9	12	12	14	8	9	9	12	12	14	8	9	9	12
O08692	Ngp	NGP_MOUSE	Neutrophilic granule protein (NGP) (Cystatin-like protein) (Myeloid bactenecin protein) (Myeloid secondary granule protein)	SUBCELLULAR LOCATION: Secreted {ECO:0000269|PubMed:21518852}. Cytoplasmic granule {ECO:0000269|PubMed:8749713}. Note=Localizes in cytoplasmic granules of neutrophilic precursors (PubMed:8749713). {ECO:0000269|PubMed:21518852, ECO:0000269|PubMed:8749713}.	cytoplasmic vesicle [GO:0031410]; extracellular space [GO:0005615]	cytoplasmic vesicle [GO:0031410]; extracellular space [GO:0005615]; cysteine-type endopeptidase inhibitor activity [GO:0004869]; defense response [GO:0006952]; negative regulation of angiogenesis [GO:0016525]; negative regulation of lymphangiogenesis [GO:1901491]	cysteine-type endopeptidase inhibitor activity [GO:0004869]	defense response [GO:0006952]; negative regulation of angiogenesis [GO:0016525]; negative regulation of lymphangiogenesis [GO:1901491]	19332	167	Y	0	25.0219	22.9583	24.2862	23.8578	25.4435	23.3758	24.093	23.5054	24.2187	24.4049	24.11	23.394	1	0.999	6	2	1	1	2	2	6	2	1	1	2	2	6	2	1	1	2	2
O08705	Slc10a1 Ntcp	NTCP_MOUSE	Hepatic sodium/bile acid cotransporter (Na(+)/bile acid cotransporter) (Na(+)/taurocholate transport protein) (Sodium/taurocholate cotransporting polypeptide) (NTCP) (Solute carrier family 10 member 1) (SLC10A1)	SUBCELLULAR LOCATION: Cell membrane {ECO:0000250|UniProtKB:Q14973}; Multi-pass membrane protein {ECO:0000250|UniProtKB:Q14973}.	basolateral plasma membrane [GO:0016323]; membrane [GO:0016020]	basolateral plasma membrane [GO:0016323]; membrane [GO:0016020]; bile acid:sodium symporter activity [GO:0008508]; cellular response to xenobiotic stimulus [GO:0071466]; response to estrogen [GO:0043627]; response to ethanol [GO:0045471]; response to nutrient levels [GO:0031667]; response to organic cyclic compound [GO:0014070]	bile acid:sodium symporter activity [GO:0008508]	cellular response to xenobiotic stimulus [GO:0071466]; response to estrogen [GO:0043627]; response to ethanol [GO:0045471]; response to nutrient levels [GO:0031667]; response to organic cyclic compound [GO:0014070]	39413	362	0	9	29.2471	29.2025	29.6239	29.5316	29.5142	28.8445	29.0984	29.107	29.4525	29.2552	29.2235	28.6502	1	0.999	8	6	8	3	4	3	8	6	8	3	4	3	8	6	8	3	4	3
O08709	Prdx6 Aop2 Ltw4 Prdx5	PRDX6_MOUSE	Peroxiredoxin-6 (EC 1.11.1.27) (1-Cys peroxiredoxin) (1-Cys PRX) (Acidic calcium-independent phospholipase A2) (aiPLA2) (EC 3.1.1.4) (Antioxidant protein 2) (Glutathione-dependent peroxiredoxin) (Lysophosphatidylcholine acyltransferase 5) (LPC acyltransferase 5) (LPCAT-5) (Lyso-PC acyltransferase 5) (EC 2.3.1.23) (Non-selenium glutathione peroxidase) (NSGPx)	SUBCELLULAR LOCATION: Cytoplasm {ECO:0000250|UniProtKB:O35244}. Lysosome {ECO:0000250|UniProtKB:O35244}. Note=Also found in lung secretory organelles (lamellar bodies). {ECO:0000250|UniProtKB:O35244}.	cytosol [GO:0005829]; lysosome [GO:0005764]; mitochondrion [GO:0005739]	cytosol [GO:0005829]; lysosome [GO:0005764]; mitochondrion [GO:0005739]; 1-acylglycerophosphocholine O-acyltransferase activity [GO:0047184]; calcium-dependent phospholipase A2 activity [GO:0047498]; calcium-independent phospholipase A2 activity [GO:0047499]; peroxidase activity [GO:0004601]; peroxiredoxin activity [GO:0051920]; phospholipase A2 activity [GO:0004623]; bleb assembly [GO:0032060]; …	1-acylglycerophosphocholine O-acyltransferase activity [GO:0047184]; calcium-dependent phospholipase A2 activity [GO:0047498]; calcium-independent phospholipase A2 activity [GO:0047499]; peroxidase activity [GO:0004601]; peroxiredoxin activity [GO:0051920]; phospholipase A2 activity [GO:0004623]	bleb assembly [GO:0032060]; lipid catabolic process [GO:0016042]; response to reactive oxygen species [GO:0000302]	24871	224	0	0	32.7888	34.2255	33.7457	33.4702	33.738	34.1956	30.6777	31.4381	31.0208	30.6207	30.9444	31.3651	1	0.999	73	64	58	63	60	65	73	64	58	63	60	65	73	64	58	63	60	65
O08715	Akap1 Akap	AKAP1_MOUSE	A-kinase anchor protein 1, mitochondrial (Dual specificity A-kinase-anchoring protein 1) (D-AKAP-1) (Protein kinase A-anchoring protein 1) (PRKA1) (Spermatid A-kinase anchor protein) (S-AKAP)	SUBCELLULAR LOCATION: Mitochondrion outer membrane {ECO:0000269|PubMed:24101730, ECO:0000269|PubMed:9182549}. Mitochondrion {ECO:0000269|PubMed:32072193}.; SUBCELLULAR LOCATION: [Isoform 2]: Endoplasmic reticulum {ECO:0000269|PubMed:10352013}. Note=Does not contain the classic KDEL endoplasmic reticulum-targeting sequence. This explains how it is able to switch its localization, either being in t…	endoplasmic reticulum [GO:0005783]; mitochondrial outer membrane [GO:0005741]; mitochondrion [GO:0005739]	endoplasmic reticulum [GO:0005783]; mitochondrial outer membrane [GO:0005741]; mitochondrion [GO:0005739]; protein kinase A regulatory subunit binding [GO:0034237]; RNA binding [GO:0003723]; antiviral innate immune response [GO:0140374]; apoptotic process [GO:0006915]	protein kinase A regulatory subunit binding [GO:0034237]; RNA binding [GO:0003723]	antiviral innate immune response [GO:0140374]; apoptotic process [GO:0006915]	92195	857	0	1	26.6335	26.7693	27.6546	26.7424	27.1531	27.1987	25.3007	25.8023	25.6456	25.9717	25.4917	25.4305	1	0.999	9	7	10	5	10	9	9	7	10	5	10	9	9	7	10	5	10	9
O08738	Casp6 Mch2	CASP6_MOUSE	Caspase-6 (CASP-6) (EC 3.4.22.59) (Apoptotic protease Mch-2) [Cleaved into: Caspase-6 subunit p18; Caspase-6 subunit p11]	SUBCELLULAR LOCATION: Cytoplasm {ECO:0000250|UniProtKB:P55212}. Nucleus {ECO:0000250|UniProtKB:P55212}.	cytoplasm [GO:0005737]; cytosol [GO:0005829]; nucleoplasm [GO:0005654]; nucleus [GO:0005634]	cytoplasm [GO:0005737]; cytosol [GO:0005829]; nucleoplasm [GO:0005654]; nucleus [GO:0005634]; cysteine-type endopeptidase activity [GO:0004197]; endopeptidase activity [GO:0004175]; identical protein binding [GO:0042802]; activation of innate immune response [GO:0002218]; cellular response to staurosporine [GO:0072734]; epithelial cell differentiation [GO:0030855]; hepatocyte apoptotic process [G…	cysteine-type endopeptidase activity [GO:0004197]; endopeptidase activity [GO:0004175]; identical protein binding [GO:0042802]	activation of innate immune response [GO:0002218]; cellular response to staurosporine [GO:0072734]; epithelial cell differentiation [GO:0030855]; hepatocyte apoptotic process [GO:0097284]; intrinsic apoptotic signaling pathway by p53 class mediator [GO:0072332]; positive regulation of apoptotic process [GO:0043065]; positive regulation of necroptotic process [GO:0060545]; protein autoprocessing […	31595	276	0	0	24.9243	25.0561	24.7289	24.6104	23.176	26.1513	24.3179	23.8255	24.0529	24.0555	23.9436	24.3111	1	0.999	2	2	1	0	1	3	2	2	1	0	1	3	2	2	1	0	1	3
O08749	Dld	DLDH_MOUSE	Dihydrolipoyl dehydrogenase, mitochondrial (EC 1.8.1.4) (Dihydrolipoamide dehydrogenase)	SUBCELLULAR LOCATION: Mitochondrion matrix {ECO:0000305|PubMed:36854377, ECO:0000305|PubMed:9169128}. Nucleus {ECO:0000250|UniProtKB:P09622}. Cell projection, cilium, flagellum {ECO:0000250|UniProtKB:Q811C4}. Cytoplasmic vesicle, secretory vesicle, acrosome {ECO:0000269|PubMed:15888450}. Note=Mainly localizes in the mitochondrion. A small fraction localizes to the nucleus, where the 2-oxoglutarat…	acetyltransferase complex [GO:1902493]; acrosomal matrix [GO:0043159]; branched-chain alpha-ketoacid dehydrogenase complex [GO:0160157]; cilium [GO:0005929]; mitochondrial matrix [GO:0005759]; mitochondrion [GO:0005739]; motile cilium [GO:0031514]; myelin sheath [GO:0043209]; nucleus [GO:0005634]; oxoadipate dehydrogenase complex [GO:0160167]; oxoglutarate dehydrogenase complex [GO:0045252]; pyru…	acetyltransferase complex [GO:1902493]; acrosomal matrix [GO:0043159]; branched-chain alpha-ketoacid dehydrogenase complex [GO:0160157]; cilium [GO:0005929]; mitochondrial matrix [GO:0005759]; mitochondrion [GO:0005739]; motile cilium [GO:0031514]; myelin sheath [GO:0043209]; nucleus [GO:0005634]; oxoadipate dehydrogenase complex [GO:0160167]; oxoglutarate dehydrogenase complex [GO:0045252]; pyru…	branched-chain alpha-keto acid dehydrogenase activity [GO:0047101]; dihydrolipoyl dehydrogenase activity [GO:0004148]; flavin adenine dinucleotide binding [GO:0050660]; pyruvate dehydrogenase (NAD+) activity [GO:0034604]	acetyl-CoA biosynthetic process from pyruvate [GO:0006086]; branched-chain amino acid catabolic process [GO:0009083]; gastrulation [GO:0007369]; mitochondrial electron transport, NADH to ubiquinone [GO:0006120]; proteolysis [GO:0006508]; regulation of membrane potential [GO:0042391]; sperm capacitation [GO:0048240]	54272	509	0	0	32.2083	33.4678	33.1288	32.4001	33.0032	33.411	29.467	30.1296	29.8548	29.3155	29.7041	29.9518	1	0.999	60	83	67	55	55	65	60	83	67	55	55	65	60	83	67	55	55	65
O08756	Hsd17b10 Erab Hadh2	HCD2_MOUSE	3-hydroxyacyl-CoA dehydrogenase type-2 (EC 1.1.1.35) (17-beta-estradiol 17-dehydrogenase) (EC 1.1.1.62) (2-methyl-3-hydroxybutyryl-CoA dehydrogenase) (MHBD) (3-alpha-(17-beta)-hydroxysteroid dehydrogenase (NAD(+))) (EC 1.1.1.239) (3-hydroxy-2-methylbutyryl-CoA dehydrogenase) (EC 1.1.1.178) (3-hydroxyacyl-CoA dehydrogenase type II) (3alpha(or 20beta)-hydroxysteroid dehydrogenase) (EC 1.1.1.53) (7-…	SUBCELLULAR LOCATION: Mitochondrion {ECO:0000250|UniProtKB:Q99714}. Mitochondrion matrix, mitochondrion nucleoid {ECO:0000250|UniProtKB:Q99714}.	endoplasmic reticulum [GO:0005783]; mitochondrial inner membrane [GO:0005743]; mitochondrial nucleoid [GO:0042645]; mitochondrial ribonuclease P complex [GO:0030678]; mitochondrion [GO:0005739]	endoplasmic reticulum [GO:0005783]; mitochondrial inner membrane [GO:0005743]; mitochondrial nucleoid [GO:0042645]; mitochondrial ribonuclease P complex [GO:0030678]; mitochondrion [GO:0005739]; 17-beta-hydroxysteroid dehydrogenase (NAD+) activity [GO:0044594]; 3-hydroxy-2-methylbutyryl-CoA dehydrogenase activity [GO:0047015]; 3-hydroxyacyl-CoA dehydrogenase activity [GO:0003857]; androstan-3-alp…	17-beta-hydroxysteroid dehydrogenase (NAD+) activity [GO:0044594]; 3-hydroxy-2-methylbutyryl-CoA dehydrogenase activity [GO:0047015]; 3-hydroxyacyl-CoA dehydrogenase activity [GO:0003857]; androstan-3-alpha,17-beta-diol dehydrogenase activity [GO:0047044]; chenodeoxycholate 7-alpha-dehydrogenase (NAD+) activity [GO:0106281]; cholate 7-alpha-dehydrogenase activity [GO:0008709]; estradiol 17-beta-d…	androgen metabolic process [GO:0008209]; bile acid biosynthetic process [GO:0006699]; brexanolone metabolic process [GO:0062173]; C21-steroid hormone metabolic process [GO:0008207]; estrogen metabolic process [GO:0008210]; fatty acid beta-oxidation [GO:0006635]; isoleucine catabolic process [GO:0006550]; mitochondrial tRNA 3'-end processing [GO:1990180]; mitochondrial tRNA 5'-end processing [GO:0…	27419	261	0	0	31.4707	32.6398	32.3262	32.1044	32.2843	32.8548	28.8829	29.6839	29.3809	29.3528	29.4856	29.7685	1	0.999	35	46	41	35	37	44	35	46	41	35	37	44	35	46	41	35	37	44
O08759	Ube3a	UBE3A_MOUSE	Ubiquitin-protein ligase E3A (EC 2.3.2.26) (HECT-type ubiquitin transferase E3A) (Oncogenic protein-associated protein E6-AP)	SUBCELLULAR LOCATION: Cytoplasm {ECO:0000269|PubMed:9182527}. Nucleus {ECO:0000269|PubMed:9182527}.	cytosol [GO:0005829]; glutamatergic synapse [GO:0098978]; nucleus [GO:0005634]; postsynaptic cytosol [GO:0099524]; proteasome complex [GO:0000502]; synaptic vesicle [GO:0008021]	cytosol [GO:0005829]; glutamatergic synapse [GO:0098978]; nucleus [GO:0005634]; postsynaptic cytosol [GO:0099524]; proteasome complex [GO:0000502]; synaptic vesicle [GO:0008021]; metal ion binding [GO:0046872]; transcription coactivator activity [GO:0003713]; ubiquitin protein ligase activity [GO:0061630]; ubiquitin-protein transferase activity [GO:0004842]; androgen receptor signaling pathway [G…	metal ion binding [GO:0046872]; transcription coactivator activity [GO:0003713]; ubiquitin protein ligase activity [GO:0061630]; ubiquitin-protein transferase activity [GO:0004842]	androgen receptor signaling pathway [GO:0030521]; cellular response to brain-derived neurotrophic factor stimulus [GO:1990416]; locomotory exploration behavior [GO:0035641]; modulation of chemical synaptic transmission [GO:0050804]; motor learning [GO:0061743]; negative regulation of dendritic spine morphogenesis [GO:0061002]; negative regulation of TORC1 signaling [GO:1904262]; ovarian follicle …	99819	870	0	0	21.058	23.4577	23.3161	23.9509	23.2198	22.1612		23.472	23.3304	23.5664	23.2342	22.1755	1	0.999	2	2	2	2	0	1	2	2	2	2	0	1	2	2	2	2	0	1
O08784	Tcof1	TCOF_MOUSE	Treacle protein (Treacher Collins syndrome protein homolog)	SUBCELLULAR LOCATION: Nucleus, nucleolus {ECO:0000250|UniProtKB:Q13428}.	nucleolus [GO:0005730]	nucleolus [GO:0005730]; neural crest cell development [GO:0014032]; neural crest formation [GO:0014029]; nucleolar large rRNA transcription by RNA polymerase I [GO:0042790]; regulation of translation [GO:0006417]		neural crest cell development [GO:0014032]; neural crest formation [GO:0014029]; nucleolar large rRNA transcription by RNA polymerase I [GO:0042790]; regulation of translation [GO:0006417]	135001	1320	Y	0	20.2212	19.771		22.199			20.2212	19.771					1	0.9989	1	1	0	1	1	0	1	1	0	1	1	0	1	1	0	1	1	0
O08788	Dctn1	DCTN1_MOUSE	Dynactin subunit 1 (150 kDa dynein-associated polypeptide) (DAP-150) (DP-150) (p150-glued)	SUBCELLULAR LOCATION: Cytoplasm {ECO:0000250|UniProtKB:Q14203}. Cytoplasm, cytoskeleton {ECO:0000269|PubMed:16954346}. Cytoplasm, cytoskeleton, microtubule organizing center, centrosome {ECO:0000250|UniProtKB:Q14203}. Cytoplasm, cytoskeleton, microtubule organizing center, centrosome, centriole {ECO:0000269|PubMed:23386061}. Cytoplasm, cytoskeleton, spindle {ECO:0000250|UniProtKB:Q14203}. Nucleus…	cell cortex [GO:0005938]; cell cortex region [GO:0099738]; cell leading edge [GO:0031252]; centriolar subdistal appendage [GO:0120103]; centriole [GO:0005814]; centrosome [GO:0005813]; ciliary basal body [GO:0036064]; cytosol [GO:0005829]; dynein complex [GO:0030286]; intercellular bridge [GO:0045171]; kinetochore [GO:0000776]; microtubule plus-end [GO:0035371]; mitotic spindle [GO:0072686]; neur…	cell cortex [GO:0005938]; cell cortex region [GO:0099738]; cell leading edge [GO:0031252]; centriolar subdistal appendage [GO:0120103]; centriole [GO:0005814]; centrosome [GO:0005813]; ciliary basal body [GO:0036064]; cytosol [GO:0005829]; dynein complex [GO:0030286]; intercellular bridge [GO:0045171]; kinetochore [GO:0000776]; microtubule plus-end [GO:0035371]; mitotic spindle [GO:0072686]; neur…	microtubule binding [GO:0008017]; protein kinase binding [GO:0019901]	cell division [GO:0051301]; centriole-centriole cohesion [GO:0010457]; cytoplasmic microtubule organization [GO:0031122]; establishment of mitotic spindle orientation [GO:0000132]; melanosome transport [GO:0032402]; microtubule anchoring at centrosome [GO:0034454]; motor behavior [GO:0061744]; neuromuscular junction development [GO:0007528]; neuromuscular process [GO:0050905]; neuron cellular hom…	141676	1281	0	0	28.6665	25.538	30.0651	29.5802	30.0204	25.1082	25.7987	25.427	25.5453	25.2488	25.8774	25.1681	1	0.999	6	6	5	5	9	6	6	6	5	5	9	6	6	6	5	5	9	6
O08795	Prkcsh	GLU2B_MOUSE	Glucosidase 2 subunit beta (80K-H protein) (Glucosidase II subunit beta) (Protein kinase C substrate 60.1 kDa protein heavy chain) (PKCSH)	SUBCELLULAR LOCATION: Endoplasmic reticulum {ECO:0000255|PROSITE-ProRule:PRU10138}.	endoplasmic reticulum [GO:0005783]; glucosidase II complex [GO:0017177]; intracellular membrane-bounded organelle [GO:0043231]	endoplasmic reticulum [GO:0005783]; glucosidase II complex [GO:0017177]; intracellular membrane-bounded organelle [GO:0043231]; calcium ion binding [GO:0005509]; protein-containing complex binding [GO:0044877]; RNA binding [GO:0003723]; in utero embryonic development [GO:0001701]; liver development [GO:0001889]; N-glycan processing [GO:0006491]; negative regulation of neuron projection developmen…	calcium ion binding [GO:0005509]; protein-containing complex binding [GO:0044877]; RNA binding [GO:0003723]	in utero embryonic development [GO:0001701]; liver development [GO:0001889]; N-glycan processing [GO:0006491]; negative regulation of neuron projection development [GO:0010977]; nitrogen cycle metabolic process [GO:0071941]	58793	521	Y	0	29.6948	30.3216	30.5378	30.1069	30.3098	30.4496	27.2796	27.4275	27.4674	27.4847	27.339	27.5145	1	0.999	22	32	28	18	25	26	22	32	28	18	25	26	22	32	28	18	25	26
O08807	Prdx4	PRDX4_MOUSE	Peroxiredoxin-4 (EC 1.11.1.24) (Antioxidant enzyme AOE372) (Peroxiredoxin IV) (Prx-IV) (Thioredoxin peroxidase AO372) (Thioredoxin-dependent peroxide reductase A0372) (Thioredoxin-dependent peroxiredoxin 4)	SUBCELLULAR LOCATION: Cytoplasm {ECO:0000250|UniProtKB:Q13162}. Endoplasmic reticulum {ECO:0000250|UniProtKB:Q13162}. Note=Not secreted. {ECO:0000269|PubMed:11229364}.	cytoplasm [GO:0005737]; cytosol [GO:0005829]; endoplasmic reticulum [GO:0005783]; mitochondrion [GO:0005739]	cytoplasm [GO:0005737]; cytosol [GO:0005829]; endoplasmic reticulum [GO:0005783]; mitochondrion [GO:0005739]; identical protein binding [GO:0042802]; molecular sequestering activity [GO:0140313]; thioredoxin-dependent peroxiredoxin activity [GO:0140824]; cell redox homeostasis [GO:0045454]; extracellular matrix organization [GO:0030198]; male gonad development [GO:0008584]; negative regulation of…	identical protein binding [GO:0042802]; molecular sequestering activity [GO:0140313]; thioredoxin-dependent peroxiredoxin activity [GO:0140824]	cell redox homeostasis [GO:0045454]; extracellular matrix organization [GO:0030198]; male gonad development [GO:0008584]; negative regulation of male germ cell proliferation [GO:2000255]; protein maturation by protein folding [GO:0022417]; reactive oxygen species metabolic process [GO:0072593]; response to oxidative stress [GO:0006979]; spermatogenesis [GO:0007283]	31053	274	Y	0	26.2262	31.7949	31.4877	30.5192	31.0639	31.8031	27.3274	30.4564	30.3861	29.5247	30.1556	30.4218	1	0.999	13	21	21	11	11	19	7	17	18	7	9	16	33	29	28	20	16	26
O08808	Diaph1 Diap1	DIAP1_MOUSE	Protein diaphanous homolog 1 (Diaphanous-related formin-1) (DRF1) (p140mDIA) (mDIA1)	SUBCELLULAR LOCATION: Cell membrane {ECO:0000269|PubMed:9214622}. Cell projection, ruffle membrane {ECO:0000269|PubMed:9214622}. Cytoplasm, cytoskeleton {ECO:0000269|PubMed:9214622}. Cytoplasm, cytoskeleton, microtubule organizing center, centrosome {ECO:0000250|UniProtKB:O60610}. Cytoplasm, cytoskeleton, spindle {ECO:0000250|UniProtKB:O60610}. Cytoplasm {ECO:0000269|PubMed:23558171}. Nucleus {EC…	brush border [GO:0005903]; centrosome [GO:0005813]; cytoplasm [GO:0005737]; neuron projection [GO:0043005]; nucleus [GO:0005634]; presynapse [GO:0098793]; ruffle membrane [GO:0032587]; spindle [GO:0005819]	brush border [GO:0005903]; centrosome [GO:0005813]; cytoplasm [GO:0005737]; neuron projection [GO:0043005]; nucleus [GO:0005634]; presynapse [GO:0098793]; ruffle membrane [GO:0032587]; spindle [GO:0005819]; actin binding [GO:0003779]; identical protein binding [GO:0042802]; profilin binding [GO:0005522]; small GTPase binding [GO:0031267]; transmembrane transporter binding [GO:0044325]; actin cyto…	actin binding [GO:0003779]; identical protein binding [GO:0042802]; profilin binding [GO:0005522]; small GTPase binding [GO:0031267]; transmembrane transporter binding [GO:0044325]	actin cytoskeleton organization [GO:0030036]; actin filament polymerization [GO:0030041]; actin nucleation [GO:0045010]; axon midline choice point recognition [GO:0016199]; brain development [GO:0007420]; cytoskeleton organization [GO:0007010]; ephrin receptor signaling pathway [GO:0048013]; gene expression [GO:0010467]; multicellular organismal locomotion [GO:0071965]; negative regulation of neu…	139343	1255	0	0	24.2907	26.6016	24.6358	24.7675	24.9001	24.1139	24.7658	24.0507	23.9508	24.7256	24.34	24.2007	1	0.999	5	3	3	4	3	2	5	3	3	4	3	2	5	3	3	4	3	2
O08810	Eftud2 Snrp116	U5S1_MOUSE	116 kDa U5 small nuclear ribonucleoprotein component (Elongation factor Tu GTP-binding domain-containing protein 2) (U5 snRNP-specific protein, 116 kDa) (U5-116 kDa)	SUBCELLULAR LOCATION: Nucleus {ECO:0000250|UniProtKB:Q15029}.	nucleus [GO:0005634]; U2-type catalytic step 2 spliceosome [GO:0071007]; U2-type precatalytic spliceosome [GO:0071005]	nucleus [GO:0005634]; U2-type catalytic step 2 spliceosome [GO:0071007]; U2-type precatalytic spliceosome [GO:0071005]; GTP binding [GO:0005525]; GTPase activity [GO:0003924]; mRNA splicing, via spliceosome [GO:0000398]	GTP binding [GO:0005525]; GTPase activity [GO:0003924]	mRNA splicing, via spliceosome [GO:0000398]	109361	971	0	0	26.9331	27.1054	28.1259	27.2619	27.7861	27.7065	25.477	25.1865	25.7364	25.4325	25.6415	25.3598	1	0.999	10	10	16	8	12	9	10	10	16	8	12	9	12	11	17	9	14	11
O08914	Faah Faah1	FAAH1_MOUSE	Fatty-acid amide hydrolase 1 (EC 3.5.1.99) (Anandamide amidohydrolase 1) (Fatty acid ester hydrolase) (EC 3.1.1.-) (Oleamide hydrolase 1)	SUBCELLULAR LOCATION: Endoplasmic reticulum membrane {ECO:0000305|PubMed:32271712}; Single-pass membrane protein {ECO:0000250|UniProtKB:P97612}. Golgi apparatus membrane {ECO:0000250|UniProtKB:P97612}; Single-pass membrane protein {ECO:0000250|UniProtKB:P97612}. Note=Seems to be associated with the endoplasmic reticulum and/or Golgi apparatus. {ECO:0000250|UniProtKB:P97612}.	endoplasmic reticulum membrane [GO:0005789]; glutamatergic synapse [GO:0098978]; Golgi membrane [GO:0000139]; organelle membrane [GO:0031090]; postsynapse [GO:0098794]; presynapse [GO:0098793]	endoplasmic reticulum membrane [GO:0005789]; glutamatergic synapse [GO:0098978]; Golgi membrane [GO:0000139]; organelle membrane [GO:0031090]; postsynapse [GO:0098794]; presynapse [GO:0098793]; amidase activity [GO:0004040]; fatty acid amide hydrolase activity [GO:0017064]; identical protein binding [GO:0042802]; monoacylglycerol lipase activity [GO:0047372]; phospholipid binding [GO:0005543]; fa…	amidase activity [GO:0004040]; fatty acid amide hydrolase activity [GO:0017064]; identical protein binding [GO:0042802]; monoacylglycerol lipase activity [GO:0047372]; phospholipid binding [GO:0005543]	fatty acid catabolic process [GO:0009062]; monoacylglycerol catabolic process [GO:0052651]; positive regulation of vasoconstriction [GO:0045907]; regulation of trans-synaptic signaling by endocannabinoid, modulating synaptic transmission [GO:0150036]	63221	579	0	1	28.1611	29.9749	30.2336	30.1545	30.2928	30.6203	25.8191	27.1904	27.298	27.8921	27.4339	27.7116	1	0.999	22	34	32	24	27	33	22	34	32	24	27	33	22	34	32	24	27	33
O08915	Aip	AIP_MOUSE	AH receptor-interacting protein (AIP) (Aryl-hydrocarbon receptor-interacting protein)	SUBCELLULAR LOCATION: Cytoplasm.	aryl hydrocarbon receptor complex [GO:0034751]; cytosol [GO:0005829]; membrane [GO:0016020]; plasma membrane [GO:0005886]	aryl hydrocarbon receptor complex [GO:0034751]; cytosol [GO:0005829]; membrane [GO:0016020]; plasma membrane [GO:0005886]; aryl hydrocarbon receptor binding [GO:0017162]; GAF domain binding [GO:0036004]; peptidyl-prolyl cis-trans isomerase activity [GO:0003755]; transcription coregulator activity [GO:0003712]; unfolded protein binding [GO:0051082]; protein maturation by protein folding [GO:002241…	aryl hydrocarbon receptor binding [GO:0017162]; GAF domain binding [GO:0036004]; peptidyl-prolyl cis-trans isomerase activity [GO:0003755]; transcription coregulator activity [GO:0003712]; unfolded protein binding [GO:0051082]	protein maturation by protein folding [GO:0022417]; protein targeting to mitochondrion [GO:0006626]; regulation of protein kinase A signaling [GO:0010738]; xenobiotic metabolic process [GO:0006805]	37605	330	0	0		22.3776	23.0177		23.3992	24.0056		22.447	23.087		23.4685	24.0749	0.9995	0.999	0	2	2	2	2	2	0	2	2	2	2	2	0	2	2	2	2	2
O08917	Flot1	FLOT1_MOUSE	Flotillin-1	SUBCELLULAR LOCATION: Cell membrane {ECO:0000250|UniProtKB:O75955}; Peripheral membrane protein {ECO:0000250|UniProtKB:O75955}. Endosome {ECO:0000250|UniProtKB:O75955}. Membrane, caveola {ECO:0000269|PubMed:9153235}; Peripheral membrane protein {ECO:0000269|PubMed:9153235}. Melanosome {ECO:0000250|UniProtKB:O75955}. Membrane raft {ECO:0000250|UniProtKB:O75955}. Note=Identified by mass spectrometr…	adherens junction [GO:0005912]; basolateral plasma membrane [GO:0016323]; caveola [GO:0005901]; cell-cell contact zone [GO:0044291]; centriolar satellite [GO:0034451]; COP9 signalosome [GO:0008180]; cortical actin cytoskeleton [GO:0030864]; dopaminergic synapse [GO:0098691]; early endosome [GO:0005769]; endosome [GO:0005768]; external side of plasma membrane [GO:0009897]; flotillin complex [GO:00…	adherens junction [GO:0005912]; basolateral plasma membrane [GO:0016323]; caveola [GO:0005901]; cell-cell contact zone [GO:0044291]; centriolar satellite [GO:0034451]; COP9 signalosome [GO:0008180]; cortical actin cytoskeleton [GO:0030864]; dopaminergic synapse [GO:0098691]; early endosome [GO:0005769]; endosome [GO:0005768]; external side of plasma membrane [GO:0009897]; flotillin complex [GO:00…	ionotropic glutamate receptor binding [GO:0035255]; protease binding [GO:0002020]	axon guidance [GO:0007411]; axonogenesis [GO:0007409]; cellular response to exogenous dsRNA [GO:0071360]; dsRNA transport [GO:0033227]; endocytosis [GO:0006897]; extracellular matrix disassembly [GO:0022617]; intracellular signal transduction [GO:0035556]; plasma membrane raft assembly [GO:0044854]; positive regulation of canonical NF-kappaB signal transduction [GO:0043123]; positive regulation o…	47513	428	0	0	25.1463	27.7581	27.9265	27.4615	28.1108	27.4975	25.4848	25.2996	25.4529	25.229	25.4079	25.1334	1	0.999	5	12	11	7	7	11	5	12	11	7	7	11	5	12	11	7	7	11
O08966	Slc22a1 Lx1 Oct1	S22A1_MOUSE	Solute carrier family 22 member 1 (Organic cation transporter 1) (mOCT1)	SUBCELLULAR LOCATION: Basolateral cell membrane {ECO:0000269|PubMed:28942964}; Multi-pass membrane protein {ECO:0000305}. Apical cell membrane {ECO:0000269|PubMed:23680637}; Multi-pass membrane protein {ECO:0000305}. Lateral cell membrane {ECO:0000250|UniProtKB:O15245}; Multi-pass membrane protein {ECO:0000305}. Basal cell membrane {ECO:0000250|UniProtKB:O15245}; Multi-pass membrane protein {ECO:…	apical plasma membrane [GO:0016324]; basal plasma membrane [GO:0009925]; basolateral plasma membrane [GO:0016323]; lateral plasma membrane [GO:0016328]; plasma membrane [GO:0005886]; presynapse [GO:0098793]	apical plasma membrane [GO:0016324]; basal plasma membrane [GO:0009925]; basolateral plasma membrane [GO:0016323]; lateral plasma membrane [GO:0016328]; plasma membrane [GO:0005886]; presynapse [GO:0098793]; (R)-carnitine transmembrane transporter activity [GO:1901235]; acetylcholine transmembrane transporter activity [GO:0005277]; dopamine:sodium symporter activity [GO:0005330]; identical protei…	(R)-carnitine transmembrane transporter activity [GO:1901235]; acetylcholine transmembrane transporter activity [GO:0005277]; dopamine:sodium symporter activity [GO:0005330]; identical protein binding [GO:0042802]; monoamine transmembrane transporter activity [GO:0008504]; neurotransmitter transmembrane transporter activity [GO:0005326]; norepinephrine:sodium symporter activity [GO:0005334]; orga…	(R)-carnitine transmembrane transport [GO:1902270]; acetylcholine transport [GO:0015870]; acyl carnitine transmembrane transport [GO:1902616]; cellular detoxification [GO:1990748]; dopamine transport [GO:0015872]; epinephrine transport [GO:0048241]; establishment or maintenance of transmembrane electrochemical gradient [GO:0010248]; metanephric proximal tubule development [GO:0072237]; monoamine …	61521	556	0	12	26.5528	28.0308	28.3011	27.2131	28.2159	28.2321	25.7738	26.3583	26.2583	25.2512	26.367	26.5026	1	0.999	9	8	10	15	7	10	7	6	8	11	5	9	9	8	10	15	7	10
O08997	Atox1	ATOX1_MOUSE	Copper transport protein ATOX1 (Metal transport protein ATX1)		cytosol [GO:0005829]	cytosol [GO:0005829]; copper chaperone activity [GO:0016531]; copper-dependent protein binding [GO:0032767]; cuprous ion binding [GO:1903136]; copper ion transport [GO:0006825]; intracellular copper ion homeostasis [GO:0006878]	copper chaperone activity [GO:0016531]; copper-dependent protein binding [GO:0032767]; cuprous ion binding [GO:1903136]	copper ion transport [GO:0006825]; intracellular copper ion homeostasis [GO:0006878]	7338	68	0	0	27.7875	30.1749	29.861	28.398	29.5232	30.1031	27.149	28.9285	28.6004	27.5393	28.4201	28.9858	1	0.999	4	12	9	4	9	9	4	12	9	4	9	9	4	12	9	4	9	9
O09005	Degs1 Degs Des1 Mdes	DEGS1_MOUSE	Sphingolipid delta(4)-desaturase DES1 (EC 1.14.19.17) (Degenerative spermatocyte homolog 1) (Dihydroceramide desaturase-1) (Retinol isomerase) (EC 5.2.1.-)	SUBCELLULAR LOCATION: Mitochondrion membrane {ECO:0000250|UniProtKB:O15121}. Endoplasmic reticulum membrane {ECO:0000250|UniProtKB:O15121}; Multi-pass membrane protein {ECO:0000250|UniProtKB:O15121}.	endoplasmic reticulum membrane [GO:0005789]; mitochondrial membrane [GO:0031966]	endoplasmic reticulum membrane [GO:0005789]; mitochondrial membrane [GO:0031966]; retinol isomerase activity [GO:0050251]; sphingolipid delta-4 desaturase activity [GO:0042284]; ceramide biosynthetic process [GO:0046513]; fatty acid biosynthetic process [GO:0006633]; myelin maintenance [GO:0043217]; positive regulation of apoptotic process [GO:0043065]	retinol isomerase activity [GO:0050251]; sphingolipid delta-4 desaturase activity [GO:0042284]	ceramide biosynthetic process [GO:0046513]; fatty acid biosynthetic process [GO:0006633]; myelin maintenance [GO:0043217]; positive regulation of apoptotic process [GO:0043065]	38241	323	0	6			21.4956										1	0.999	0	0	1	0	0	0	0	0	1	0	0	0	0	0	1	0	0	0
O09012	Pex5 Pxr1	PEX5_MOUSE	Peroxisomal targeting signal 1 receptor (PTS1 receptor) (PTS1R) (PTS1-BP) (PXR1P) (Peroxin-5) (Peroxisomal C-terminal targeting signal import receptor) (Peroxisome receptor 1)	SUBCELLULAR LOCATION: Cytoplasm, cytosol {ECO:0000250|UniProtKB:P50542}. Peroxisome matrix {ECO:0000250|UniProtKB:P50542}. Note=Cycles between the cytosol and the peroxisome matrix (By similarity). Following binding to cargo proteins containing a PTS1 peroxisomal targeting signal in the cytosol, recruited to the docking complex, composed of PEX13 and PEX14, leading to translocation into the perox…	cytosol [GO:0005829]; Golgi apparatus [GO:0005794]; membrane [GO:0016020]; mitochondrion [GO:0005739]; peroxisomal matrix [GO:0005782]; peroxisome [GO:0005777]; protein-containing complex [GO:0032991]	cytosol [GO:0005829]; Golgi apparatus [GO:0005794]; membrane [GO:0016020]; mitochondrion [GO:0005739]; peroxisomal matrix [GO:0005782]; peroxisome [GO:0005777]; protein-containing complex [GO:0032991]; peroxisome matrix targeting signal-1 binding [GO:0005052]; peroxisome membrane targeting sequence binding [GO:0033328]; peroxisome targeting sequence binding [GO:0000268]; protein carrier chaperone…	peroxisome matrix targeting signal-1 binding [GO:0005052]; peroxisome membrane targeting sequence binding [GO:0033328]; peroxisome targeting sequence binding [GO:0000268]; protein carrier chaperone [GO:0140597]; small GTPase binding [GO:0031267]	cell development [GO:0048468]; cellular response to reactive oxygen species [GO:0034614]; cerebral cortex cell migration [GO:0021795]; cerebral cortex neuron differentiation [GO:0021895]; endoplasmic reticulum organization [GO:0007029]; fatty acid beta-oxidation [GO:0006635]; mitochondrial membrane organization [GO:0007006]; mitochondrion organization [GO:0007005]; negative regulation of protein-…	70756	639	0	0	25.0904	26.3648	27.3336	27.4007	26.5367	27.4643	24.8564	24.7858	24.9791	25.0586	24.9323	25.3557	1	0.999	5	8	14	6	7	12	5	8	14	6	7	12	5	8	14	6	7	12
O09044	Snap23 Sndt	SNP23_MOUSE	Synaptosomal-associated protein 23 (SNAP-23) (Syndet) (Vesicle-membrane fusion protein SNAP-23)	SUBCELLULAR LOCATION: Cell membrane; Peripheral membrane protein. Cell membrane {ECO:0000250}; Lipid-anchor {ECO:0000250}. Synapse, synaptosome. Note=Mainly localized to the plasma membrane.	cytoplasmic vesicle [GO:0031410]; neuron projection [GO:0043005]; plasma membrane [GO:0005886]; SNARE complex [GO:0031201]; synapse [GO:0045202]	cytoplasmic vesicle [GO:0031410]; neuron projection [GO:0043005]; plasma membrane [GO:0005886]; SNARE complex [GO:0031201]; synapse [GO:0045202]; exocytosis [GO:0006887]; protein transport [GO:0015031]		exocytosis [GO:0006887]; protein transport [GO:0015031]	23261	210	0	0	26.6674	26.6052	27.3654	28.0446	28.0785	26.9537	25.4521	25.7125	25.3864	25.7933	25.8354	25.814	1	0.999	8	10	7	9	11	9	8	10	7	8	11	9	8	10	7	9	11	9
O09061	Psmb1	PSB1_MOUSE	Proteasome subunit beta type-1 (Macropain subunit C5) (Multicatalytic endopeptidase complex subunit C5) (Proteasome component C5) (Proteasome gamma chain) (Proteasome subunit beta-6) (beta-6)	SUBCELLULAR LOCATION: Cytoplasm {ECO:0000250|UniProtKB:P20618}. Nucleus {ECO:0000250|UniProtKB:P20618}. Note=Translocated from the cytoplasm into the nucleus following interaction with AKIRIN2, which bridges the proteasome with the nuclear import receptor IPO9. {ECO:0000250|UniProtKB:P20618}.	cytosol [GO:0005829]; nucleoplasm [GO:0005654]; proteasome core complex [GO:0005839]; proteasome core complex, beta-subunit complex [GO:0019774]	cytosol [GO:0005829]; nucleoplasm [GO:0005654]; proteasome core complex [GO:0005839]; proteasome core complex, beta-subunit complex [GO:0019774]; proteolysis involved in protein catabolic process [GO:0051603]		proteolysis involved in protein catabolic process [GO:0051603]	26372	240	0	0	30.1128	31.7494	31.5418	31.1768	31.5159	32.063	28.6194	29.2916	29.2416	28.9726	29.0734	29.5041	1	0.999	24	32	25	18	22	26	24	32	25	18	22	26	24	32	25	18	22	26
O09106	Hdac1	HDAC1_MOUSE	Histone deacetylase 1 (HD1) (EC 3.5.1.98) (Protein deacetylase HDAC1) (EC 3.5.1.-) (Protein deacylase HDAC1) (EC 3.5.1.-)	SUBCELLULAR LOCATION: Nucleus {ECO:0000269|PubMed:11115394, ECO:0000269|PubMed:21454521}.	chromatin [GO:0000785]; cytoplasm [GO:0005737]; cytosol [GO:0005829]; heterochromatin [GO:0000792]; histone deacetylase complex [GO:0000118]; neuronal cell body [GO:0043025]; nucleoplasm [GO:0005654]; nucleus [GO:0005634]; NuRD complex [GO:0016581]; protein-containing complex [GO:0032991]; Sin3-type complex [GO:0070822]; transcription regulator complex [GO:0005667]; transcription repressor comple…	chromatin [GO:0000785]; cytoplasm [GO:0005737]; cytosol [GO:0005829]; heterochromatin [GO:0000792]; histone deacetylase complex [GO:0000118]; neuronal cell body [GO:0043025]; nucleoplasm [GO:0005654]; nucleus [GO:0005634]; NuRD complex [GO:0016581]; protein-containing complex [GO:0032991]; Sin3-type complex [GO:0070822]; transcription regulator complex [GO:0005667]; transcription repressor comple…	chromatin binding [GO:0003682]; DNA binding [GO:0003677]; DNA-binding transcription factor binding [GO:0140297]; E-box binding [GO:0070888]; histone deacetylase activity [GO:0004407]; histone deacetylase binding [GO:0042826]; histone decrotonylase activity [GO:0160009]; histone H3K14 deacetylase activity, hydrolytic mechanism [GO:0031078]; histone H3K4 deacetylase activity, hydrolytic mechanism […	chromatin organization [GO:0006325]; chromatin remodeling [GO:0006338]; circadian regulation of gene expression [GO:0032922]; circadian rhythm [GO:0007623]; DNA methylation-dependent constitutive heterochromatin formation [GO:0006346]; embryonic digit morphogenesis [GO:0042733]; endoderm development [GO:0007492]; epidermal cell differentiation [GO:0009913]; eyelid development in camera-type eye […	55075	482	0	0	24.8364	25.4024	25.5332	25.2677	25.0707	24.7054	23.6334	24.0962	24.1807	24.189	23.8642	24.0875	1	0.999	2	4	3	2	3	2	0	0	1	0	1	1	2	4	3	2	3	2
O09110	Map2k3 Mkk3 Prkmk3	MP2K3_MOUSE	Dual specificity mitogen-activated protein kinase kinase 3 (MAP kinase kinase 3) (MAPKK 3) (EC 2.7.12.2) (MAPK/ERK kinase 3) (MEK 3)			ATP binding [GO:0005524]; histone H2AXY142 kinase activity [GO:0140801]; histone H3Y41 kinase activity [GO:0035401]; JUN kinase kinase activity [GO:0008545]; MAP kinase kinase activity [GO:0004708]; protein kinase binding [GO:0019901]; protein serine kinase activity [GO:0106310]; protein serine/threonine kinase activity [GO:0004674]; cardiac muscle contraction [GO:0060048]; cellular response to l…	ATP binding [GO:0005524]; histone H2AXY142 kinase activity [GO:0140801]; histone H3Y41 kinase activity [GO:0035401]; JUN kinase kinase activity [GO:0008545]; MAP kinase kinase activity [GO:0004708]; protein kinase binding [GO:0019901]; protein serine kinase activity [GO:0106310]; protein serine/threonine kinase activity [GO:0004674]	cardiac muscle contraction [GO:0060048]; cellular response to lipopolysaccharide [GO:0071222]; cellular response to sorbitol [GO:0072709]; cellular response to vascular endothelial growth factor stimulus [GO:0035924]; heart development [GO:0007507]; inflammatory response [GO:0006954]; MAPK cascade [GO:0000165]; negative regulation of hippo signaling [GO:0035331]; p38MAPK cascade [GO:0038066]; pos…	39296	347	0	0	24.0582	24.4115	23.24	23.9458	23.8804	23.6763	24.1789	23.7647	23.3607	24.0665	24.0011	23.797	1	0.999	0	1	3	1	2	1	0	0	2	0	1	0	0	1	3	1	2	1
O09111	Ndufb11 Np15	NDUBB_MOUSE	NADH dehydrogenase [ubiquinone] 1 beta subcomplex subunit 11, mitochondrial (Complex I-ESSS) (CI-ESSS) (NADH-ubiquinone oxidoreductase ESSS subunit) (Neuronal protein 15.6) (Np15.6) (p15.6)	SUBCELLULAR LOCATION: Mitochondrion inner membrane {ECO:0000269|PubMed:38575788}; Single-pass membrane protein {ECO:0000255}. Note=The interaction with BCAP31 mediates mitochondria localization. {ECO:0000250|UniProtKB:Q9NX14}.	mitochondrial inner membrane [GO:0005743]; mitochondrion [GO:0005739]; respiratory chain complex I [GO:0045271]	mitochondrial inner membrane [GO:0005743]; mitochondrion [GO:0005739]; respiratory chain complex I [GO:0045271]; aerobic respiration [GO:0009060]; mitochondrial respiratory chain complex I assembly [GO:0032981]; proton motive force-driven mitochondrial ATP synthesis [GO:0042776]		aerobic respiration [GO:0009060]; mitochondrial respiratory chain complex I assembly [GO:0032981]; proton motive force-driven mitochondrial ATP synthesis [GO:0042776]	17444	151	Y	1	29.1603	29.9186	30.0053	29.6883	29.8972	29.9738	28.1302	29.1269	29.1522	29.1749	29.1417	29.1705	1	0.999	7	17	19	12	16	15	7	17	19	12	16	15	7	17	19	12	16	15
O09117	Sypl1 Pphn Sypl	SYPL1_MOUSE	Synaptophysin-like protein 1 (Pantophysin)	SUBCELLULAR LOCATION: Cytoplasmic vesicle membrane {ECO:0000269|PubMed:8707851}; Multi-pass membrane protein {ECO:0000269|PubMed:8707851}. Melanosome {ECO:0000250}. Note=Cytoplasmic transport vesicles.	cytoplasmic vesicle membrane [GO:0030659]; melanosome [GO:0042470]; membrane [GO:0016020]; secretory granule [GO:0030141]; synaptic vesicle [GO:0008021]	cytoplasmic vesicle membrane [GO:0030659]; melanosome [GO:0042470]; membrane [GO:0016020]; secretory granule [GO:0030141]; synaptic vesicle [GO:0008021]			28899	261	0	3	26.3298	26.1274	26.1925	26.1451	26.0038	25.7494	25.9217	25.4863	25.7886	25.8253	26.0038	25.318	1	0.999	5	5	2	2	1	1	5	5	2	2	1	1	5	5	2	2	1	1
O09131	Gsto1 Gstx Gtsttl	GSTO1_MOUSE	Glutathione S-transferase omega-1 (GSTO-1) (EC 2.5.1.18) (Glutathione S-transferase omega 1-1) (GSTO 1-1) (Glutathione-dependent dehydroascorbate reductase) (EC 1.8.5.1) (Monomethylarsonic acid reductase) (MMA(V) reductase) (EC 1.20.4.2) (S-(Phenacyl)glutathione reductase) (SPG-R) (p28)	SUBCELLULAR LOCATION: Cytoplasm, cytosol {ECO:0000250|UniProtKB:P78417}.	cytoplasm [GO:0005737]; cytosol [GO:0005829]	cytoplasm [GO:0005737]; cytosol [GO:0005829]; glutathione dehydrogenase (ascorbate) activity [GO:0045174]; glutathione transferase activity [GO:0004364]; methylarsonate reductase activity [GO:0050610]; oxidoreductase activity [GO:0016491]; cellular response to arsenic-containing substance [GO:0071243]; L-ascorbic acid metabolic process [GO:0019852]; regulation of release of sequestered calcium io…	glutathione dehydrogenase (ascorbate) activity [GO:0045174]; glutathione transferase activity [GO:0004364]; methylarsonate reductase activity [GO:0050610]; oxidoreductase activity [GO:0016491]	cellular response to arsenic-containing substance [GO:0071243]; L-ascorbic acid metabolic process [GO:0019852]; regulation of release of sequestered calcium ion into cytosol by sarcoplasmic reticulum [GO:0010880]; xenobiotic catabolic process [GO:0042178]	27498	240	0	0	31.304	30.7765	30.4577	31.5003	30.3885	30.8841	28.4875	29.0644	28.8935	28.7105	28.8027	28.9843	1	0.999	22	29	26	18	24	27	20	27	24	17	23	23	22	29	26	18	24	27
O09158	Cyp3a25	CP3AP_MOUSE	Cytochrome P450 3A25 (EC 1.14.14.1) (CYPIIIA25)	SUBCELLULAR LOCATION: Endoplasmic reticulum membrane; Peripheral membrane protein. Microsome membrane; Peripheral membrane protein.	endoplasmic reticulum membrane [GO:0005789]	endoplasmic reticulum membrane [GO:0005789]; heme binding [GO:0020037]; iron ion binding [GO:0005506]; oxidoreductase activity, acting on paired donors, with incorporation or reduction of molecular oxygen, reduced flavin or flavoprotein as one donor, and incorporation of one atom of oxygen [GO:0016712]; response to bacterium [GO:0009617]	heme binding [GO:0020037]; iron ion binding [GO:0005506]; oxidoreductase activity, acting on paired donors, with incorporation or reduction of molecular oxygen, reduced flavin or flavoprotein as one donor, and incorporation of one atom of oxygen [GO:0016712]	response to bacterium [GO:0009617]	58122	503	0	2	26.5211	28.7169	28.5718	27.288	28.3886	28.8161	25.7002	26.0783	25.9867	25.4042	26.025	26.1075	1	0.999	7	20	14	7	12	20	6	20	14	7	12	19	7	20	14	7	12	20
O09159	Man2b1 Laman Man2b Manb	MA2B1_MOUSE	Lysosomal alpha-mannosidase (Laman) (EC 3.2.1.24) (Lysosomal acid alpha-mannosidase) (Mannosidase alpha class 2B member 1) (Mannosidase alpha-B)	SUBCELLULAR LOCATION: Lysosome.	extracellular space [GO:0005615]; lysosomal lumen [GO:0043202]; nucleoplasm [GO:0005654]	extracellular space [GO:0005615]; lysosomal lumen [GO:0043202]; nucleoplasm [GO:0005654]; alpha-mannosidase activity [GO:0004559]; D-mannose binding [GO:0005537]; metal ion binding [GO:0046872]; learning or memory [GO:0007611]; mannose metabolic process [GO:0006013]; oligosaccharide catabolic process [GO:0009313]; protein modification process [GO:0036211]	alpha-mannosidase activity [GO:0004559]; D-mannose binding [GO:0005537]; metal ion binding [GO:0046872]	learning or memory [GO:0007611]; mannose metabolic process [GO:0006013]; oligosaccharide catabolic process [GO:0009313]; protein modification process [GO:0036211]	114648	1013	Y	0	25.0228	28.5282	28.4707	26.9967	28.1757	27.1927	25.2425	26.1324	26.2987	25.923	26.2177	25.9406	1	0.999	2	7	8	10	8	8	2	7	8	10	8	8	2	7	8	10	8	8
O09161	Casq2	CASQ2_MOUSE	Calsequestrin-2 (Calsequestrin, cardiac muscle isoform)	SUBCELLULAR LOCATION: Sarcoplasmic reticulum lumen {ECO:0000269|PubMed:16932808, ECO:0000269|PubMed:19920148}. Note=This isoform of calsequestrin occurs in the sarcoplasmic reticulum's terminal cisternae luminal spaces of cardiac and slow skeletal muscle cells. {ECO:0000269|PubMed:16932808, ECO:0000269|PubMed:19920148}.	junctional membrane complex [GO:0030314]; sarcoplasmic reticulum [GO:0016529]; sarcoplasmic reticulum lumen [GO:0033018]; Z disc [GO:0030018]	junctional membrane complex [GO:0030314]; sarcoplasmic reticulum [GO:0016529]; sarcoplasmic reticulum lumen [GO:0033018]; Z disc [GO:0030018]; calcium ion binding [GO:0005509]; calcium ion sequestering activity [GO:0140314]; negative regulation of potassium ion transmembrane transporter activity [GO:1901017]; negative regulation of potassium ion transport [GO:0043267]; regulation of cardiac muscl…	calcium ion binding [GO:0005509]; calcium ion sequestering activity [GO:0140314]	negative regulation of potassium ion transmembrane transporter activity [GO:1901017]; negative regulation of potassium ion transport [GO:0043267]; regulation of cardiac muscle contraction by regulation of the release of sequestered calcium ion [GO:0010881]; regulation of heart rate [GO:0002027]; regulation of membrane repolarization [GO:0060306]; regulation of muscle contraction [GO:0006937]; reg…	48176	415	Y	0		23.2601						23.2601					0.9954	0.999	0	1	0	0	0	0	0	1	0	0	0	0	0	1	0	0	0	0
O09164	Sod3	SODE_MOUSE	Extracellular superoxide dismutase [Cu-Zn] (EC-SOD) (EC 1.15.1.1)	SUBCELLULAR LOCATION: Secreted, extracellular space. Golgi apparatus, trans-Golgi network {ECO:0000269|PubMed:16371425}.	collagen-containing extracellular matrix [GO:0062023]; extracellular space [GO:0005615]; Golgi lumen [GO:0005796]	collagen-containing extracellular matrix [GO:0062023]; extracellular space [GO:0005615]; Golgi lumen [GO:0005796]; copper ion binding [GO:0005507]; superoxide dismutase activity [GO:0004784]; blood vessel diameter maintenance [GO:0097746]; response to copper ion [GO:0046688]; response to hypoxia [GO:0001666]	copper ion binding [GO:0005507]; superoxide dismutase activity [GO:0004784]	blood vessel diameter maintenance [GO:0097746]; response to copper ion [GO:0046688]; response to hypoxia [GO:0001666]	27392	251	Y	0		25.1765	24.9655		24.6951	25.0367		25.1765	24.9655		24.6951	25.0367	1	0.999	0	1	3	0	1	3	0	1	3	0	1	3	0	1	3	0	1	3
O09165	Casq1	CASQ1_MOUSE	Calsequestrin-1 (Calmitine) (Calsequestrin, skeletal muscle isoform)	SUBCELLULAR LOCATION: Endoplasmic reticulum {ECO:0000250|UniProtKB:P31415}. Sarcoplasmic reticulum {ECO:0000250|UniProtKB:P31415}. Sarcoplasmic reticulum lumen {ECO:0000269|PubMed:22049211, ECO:0000269|PubMed:7945294}. Sarcoplasmic reticulum membrane; Peripheral membrane protein; Lumenal side {ECO:0000250|UniProtKB:P07221}. Mitochondrion matrix {ECO:0000269|PubMed:7945294}. Note=This isoform of c…	I band [GO:0031674]; mitochondrial matrix [GO:0005759]; mitochondrion [GO:0005739]; sarcoplasmic reticulum [GO:0016529]; sarcoplasmic reticulum lumen [GO:0033018]; sarcoplasmic reticulum membrane [GO:0033017]; T-tubule [GO:0030315]; terminal cisterna lumen [GO:0014804]	I band [GO:0031674]; mitochondrial matrix [GO:0005759]; mitochondrion [GO:0005739]; sarcoplasmic reticulum [GO:0016529]; sarcoplasmic reticulum lumen [GO:0033018]; sarcoplasmic reticulum membrane [GO:0033017]; T-tubule [GO:0030315]; terminal cisterna lumen [GO:0014804]; calcium ion binding [GO:0005509]; identical protein binding [GO:0042802]; endoplasmic reticulum organization [GO:0007029]; posit…	calcium ion binding [GO:0005509]; identical protein binding [GO:0042802]	endoplasmic reticulum organization [GO:0007029]; positive regulation of release of sequestered calcium ion into cytosol [GO:0051281]; positive regulation of store-operated calcium channel activity [GO:1901341]; protein polymerization [GO:0051258]; regulation of muscle contraction [GO:0006937]; regulation of release of sequestered calcium ion into cytosol by sarcoplasmic reticulum [GO:0010880]; re…	46378	405	Y	0		26.7291	23.381		24.5228			25.549	23.5087		24.6504		1	0.999	0	6	0	0	2	0	0	6	0	0	2	0	0	6	0	0	2	0
O09167	Rpl21	RL21_MOUSE	Large ribosomal subunit protein eL21 (60S ribosomal protein L21)	SUBCELLULAR LOCATION: Cytoplasm, cytosol {ECO:0000250|UniProtKB:P46778}. Cytoplasm {ECO:0000269|PubMed:36517592}. Endoplasmic reticulum {ECO:0000250|UniProtKB:P49666}. Note=Detected on cytosolic polysomes (By similarity). Detected in ribosomes that are associated with the rough endoplasmic reticulum (By similarity). {ECO:0000250|UniProtKB:P46778, ECO:0000250|UniProtKB:P49666}.	cytoplasm [GO:0005737]; cytosol [GO:0005829]; cytosolic large ribosomal subunit [GO:0022625]; endoplasmic reticulum [GO:0005783]; postsynapse [GO:0098794]; ribosome [GO:0005840]; synapse [GO:0045202]	cytoplasm [GO:0005737]; cytosol [GO:0005829]; cytosolic large ribosomal subunit [GO:0022625]; endoplasmic reticulum [GO:0005783]; postsynapse [GO:0098794]; ribosome [GO:0005840]; synapse [GO:0045202]; structural constituent of ribosome [GO:0003735]; cytoplasmic translation [GO:0002181]	structural constituent of ribosome [GO:0003735]	cytoplasmic translation [GO:0002181]	18579	160	0	0	29.4668	30.8157	31.1041	30.659	31.0248	30.6896	28.7613	29.0624	29.534	29.2495	29.586	28.8904	1	0.999	16	15	21	10	16	18	16	15	21	10	16	18	16	15	21	10	16	18
O09172	Gclm Glclr	GSH0_MOUSE	Glutamate--cysteine ligase regulatory subunit (GCS light chain) (Gamma-ECS regulatory subunit) (Gamma-glutamylcysteine synthetase regulatory subunit) (Glutamate--cysteine ligase modifier subunit)		glutamate-cysteine ligase complex [GO:0017109]	glutamate-cysteine ligase complex [GO:0017109]; glutamate-cysteine ligase activity [GO:0004357]; glutamate-cysteine ligase catalytic subunit binding [GO:0035226]; protein-containing complex binding [GO:0044877]; apoptotic mitochondrial changes [GO:0008637]; blood vessel diameter maintenance [GO:0097746]; cellular response to fibroblast growth factor stimulus [GO:0044344]; cellular response to fol…	glutamate-cysteine ligase activity [GO:0004357]; glutamate-cysteine ligase catalytic subunit binding [GO:0035226]; protein-containing complex binding [GO:0044877]	apoptotic mitochondrial changes [GO:0008637]; blood vessel diameter maintenance [GO:0097746]; cellular response to fibroblast growth factor stimulus [GO:0044344]; cellular response to follicle-stimulating hormone stimulus [GO:0071372]; cellular response to glucose stimulus [GO:0071333]; cellular response to hepatocyte growth factor stimulus [GO:0035729]; cellular response to leukemia inhibitory f…	30535	274	0	0	27.8009	29.3988	29.3893	28.6803	29.2774	30.0399	26.9745	27.5052	27.3315	26.4098	27.4474	27.967	1	0.999	8	12	15	18	13	11	8	12	15	18	13	11	8	12	15	18	13	11
O09173	Hgd Aku Hgo	HGD_MOUSE	Homogentisate 1,2-dioxygenase (EC 1.13.11.5) (Homogentisate oxygenase) (Homogentisic acid oxidase) (Homogentisicase)			homogentisate 1,2-dioxygenase activity [GO:0004411]; identical protein binding [GO:0042802]; metal ion binding [GO:0046872]; amino acid metabolic process [GO:0006520]; L-phenylalanine catabolic process [GO:0006559]; tyrosine catabolic process [GO:0006572]	homogentisate 1,2-dioxygenase activity [GO:0004411]; identical protein binding [GO:0042802]; metal ion binding [GO:0046872]	amino acid metabolic process [GO:0006520]; L-phenylalanine catabolic process [GO:0006559]; tyrosine catabolic process [GO:0006572]	49960	445	0	0	31.7452	33.8124	33.383	32.4215	33.1433	34.1171	29.6972	30.8101	30.4775	29.9217	30.4443	31.1785	1	0.999	59	73	63	47	50	57	59	73	63	47	50	57	59	73	63	47	50	57
O09174	Amacr Macr1	AMACR_MOUSE	Alpha-methylacyl-CoA racemase (EC 5.1.99.4) (2-methylacyl-CoA racemase)	SUBCELLULAR LOCATION: Peroxisome {ECO:0000269|PubMed:10770938}. Mitochondrion {ECO:0000269|PubMed:10770938}.	mitochondrion [GO:0005739]; peroxisome [GO:0005777]; plasma membrane [GO:0005886]	mitochondrion [GO:0005739]; peroxisome [GO:0005777]; plasma membrane [GO:0005886]; alpha-methylacyl-CoA racemase activity [GO:0008111]; bile acid biosynthetic process [GO:0006699]; fatty acid metabolic process [GO:0006631]; isoprenoid catabolic process [GO:0008300]	alpha-methylacyl-CoA racemase activity [GO:0008111]	bile acid biosynthetic process [GO:0006699]; fatty acid metabolic process [GO:0006631]; isoprenoid catabolic process [GO:0008300]	41704	381	0	1	30.6217	31.191	30.9398	30.8853	30.9283	31.1702	28.0367	28.3701	28.2148	28.1823	28.0416	28.4377	1	0.999	24	31	22	20	27	28	24	31	22	20	27	28	24	31	22	20	27	28
O35071	Kif1c	KIF1C_MOUSE	Kinesin-like protein KIF1C	SUBCELLULAR LOCATION: Cytoplasm, cytoskeleton {ECO:0000305}.	Golgi apparatus [GO:0005794]; microtubule [GO:0005874]	Golgi apparatus [GO:0005794]; microtubule [GO:0005874]; ATP binding [GO:0005524]; microtubule binding [GO:0008017]; microtubule motor activity [GO:0003777]; microtubule-based movement [GO:0007018]; retrograde vesicle-mediated transport, Golgi to endoplasmic reticulum [GO:0006890]	ATP binding [GO:0005524]; microtubule binding [GO:0008017]; microtubule motor activity [GO:0003777]	microtubule-based movement [GO:0007018]; retrograde vesicle-mediated transport, Golgi to endoplasmic reticulum [GO:0006890]	122434	1100	0	0	24.068		21.4811	26.1774			24.1732		22.7448	24.4176			0.9998	0.9976	2	0	0	2	0	0	2	0	0	2	0	0	5	3	1	3	1	1
O35075	Vps26c Dcra Dscr3 Dscra	VP26C_MOUSE	Vacuolar protein sorting-associated protein 26C (Down syndrome critical region protein 3 homolog) (Down syndrome critical region protein A homolog)	SUBCELLULAR LOCATION: Endosome {ECO:0000250|UniProtKB:O14972}.	endosome [GO:0005768]	endosome [GO:0005768]; endocytic recycling [GO:0032456]; intracellular protein transport [GO:0006886]		endocytic recycling [GO:0032456]; intracellular protein transport [GO:0006886]	32970	297	0	0	22.5715	24.1662	25.1421	24.269	24.9783	25.1209	22.6499	23.6363	23.9341	23.4011	24.0913	23.9002	1	0.999	1	1	2	1	1	1	1	1	2	1	1	1	1	1	2	1	1	1
O35114	Scarb2	SCRB2_MOUSE	Lysosome membrane protein 2 (85 kDa lysosomal membrane sialoglycoprotein) (LGP85) (Lysosome membrane protein II) (LIMP II) (Scavenger receptor class B member 2)	SUBCELLULAR LOCATION: Lysosome membrane {ECO:0000269|PubMed:24162852, ECO:0000269|PubMed:9399579}; Multi-pass membrane protein {ECO:0000269|PubMed:24162852, ECO:0000269|PubMed:9399579}.	endocytic vesicle membrane [GO:0030666]; lysosomal lumen [GO:0043202]; lysosomal membrane [GO:0005765]; plasma membrane [GO:0005886]	endocytic vesicle membrane [GO:0030666]; lysosomal lumen [GO:0043202]; lysosomal membrane [GO:0005765]; plasma membrane [GO:0005886]; cargo receptor activity [GO:0038024]; cholesterol binding [GO:0015485]; enzyme binding [GO:0019899]; phosphatidylcholine binding [GO:0031210]; phosphatidylserine binding [GO:0001786]; protein homodimerization activity [GO:0042803]; protein-folding chaperone binding…	cargo receptor activity [GO:0038024]; cholesterol binding [GO:0015485]; enzyme binding [GO:0019899]; phosphatidylcholine binding [GO:0031210]; phosphatidylserine binding [GO:0001786]; protein homodimerization activity [GO:0042803]; protein-folding chaperone binding [GO:0051087]; scavenger receptor activity [GO:0005044]	aminophospholipid transport [GO:0015917]; endosome to plasma membrane protein transport [GO:0099638]; protein targeting to lysosome [GO:0006622]; receptor-mediated endocytosis [GO:0006898]; regulation of carbohydrate catabolic process [GO:0043470]; regulation of glucosylceramidase activity [GO:1905123]; sensory perception of sound [GO:0007605]	54044	478	Y	1	26.7332	27.9727	28.8505	28.4902	28.3651	28.7803	25.7741	26.1618	26.5816	27.0697	27.3094	26.4789	1	0.999	14	10	8	12	9	12	14	10	8	12	9	12	14	10	8	12	9	12
O35129	Phb2 Bap Bcap37 Rea	PHB2_MOUSE	Prohibitin-2 (B-cell receptor-associated protein BAP37) (Repressor of estrogen receptor activity)	SUBCELLULAR LOCATION: Mitochondrion inner membrane {ECO:0000269|PubMed:11302691, ECO:0000269|PubMed:20959514, ECO:0000269|PubMed:24856930}. Cytoplasm {ECO:0000269|PubMed:15140878}. Nucleus {ECO:0000269|PubMed:15140878, ECO:0000269|PubMed:20959514}. Cell membrane {ECO:0000250|UniProtKB:Q99623}.	axon [GO:0030424]; cell surface [GO:0009986]; GABA-ergic synapse [GO:0098982]; glutamatergic synapse [GO:0098978]; inner mitochondrial membrane protein complex [GO:0098800]; mitochondrial inner membrane [GO:0005743]; mitochondrial outer membrane [GO:0005741]; mitochondrial prohibitin complex [GO:0035632]; mitochondrion [GO:0005739]; nuclear matrix [GO:0016363]; nucleus [GO:0005634]; plasma membra…	axon [GO:0030424]; cell surface [GO:0009986]; GABA-ergic synapse [GO:0098982]; glutamatergic synapse [GO:0098978]; inner mitochondrial membrane protein complex [GO:0098800]; mitochondrial inner membrane [GO:0005743]; mitochondrial outer membrane [GO:0005741]; mitochondrial prohibitin complex [GO:0035632]; mitochondrion [GO:0005739]; nuclear matrix [GO:0016363]; nucleus [GO:0005634]; plasma membra…	amide binding [GO:0033218]; protein heterodimerization activity [GO:0046982]; protein homodimerization activity [GO:0042803]; sphingolipid binding [GO:0046625]	antiviral innate immune response [GO:0140374]; B cell activation [GO:0042113]; cell migration [GO:0016477]; cellular response to hypoxia [GO:0071456]; cellular response to retinoic acid [GO:0071300]; estrogen receptor signaling pathway [GO:0030520]; mammary gland alveolus development [GO:0060749]; mammary gland branching involved in thelarche [GO:0060744]; mammary gland epithelial cell proliferat…	33296	299	0	0	32.1135	33.2586	32.9573	32.7375	33.3177	33.2295	29.4804	30.1766	29.996	29.9919	30.1772	30.0691	1	0.999	65	49	45	45	54	48	65	49	45	45	54	48	65	49	45	45	54	48
O35143	Atp5if1 Atpi Atpif1 If1	ATIF1_MOUSE	ATPase inhibitor, mitochondrial (ATP synthase F1 subunit epsilon) (Inhibitor of F(1)F(o)-ATPase) (IF(1)) (IF1)	SUBCELLULAR LOCATION: Mitochondrion {ECO:0000250}.	cell surface [GO:0009986]; mitochondrion [GO:0005739]; protein-containing complex [GO:0032991]	cell surface [GO:0009986]; mitochondrion [GO:0005739]; protein-containing complex [GO:0032991]; angiostatin binding [GO:0043532]; ATPase binding [GO:0051117]; ATPase inhibitor activity [GO:0042030]; calmodulin binding [GO:0005516]; identical protein binding [GO:0042802]; mitochondrial proton-transporting ATP synthase complex binding [GO:0140260]; erythrocyte differentiation [GO:0030218]; heme bio…	angiostatin binding [GO:0043532]; ATPase binding [GO:0051117]; ATPase inhibitor activity [GO:0042030]; calmodulin binding [GO:0005516]; identical protein binding [GO:0042802]; mitochondrial proton-transporting ATP synthase complex binding [GO:0140260]	erythrocyte differentiation [GO:0030218]; heme biosynthetic process [GO:0006783]; mitochondrial depolarization [GO:0051882]; negative regulation of endothelial cell proliferation [GO:0001937]; negative regulation of hydrolase activity [GO:0051346]; negative regulation of mitochondrial ATP synthesis coupled proton transport [GO:1905707]; positive regulation of mitochondrial outer membrane permeabi…	12159	106	0	0	24.2531	26.3619	25.4839	24.602	25.199	25.1439	23.983	24.1566	23.8464	24.0285	23.9443	23.6812	1	0.999	2	7	3	2	1	4	2	7	3	2	1	4	2	7	3	2	1	4
O35166	Gosr2 Gs27	GOSR2_MOUSE	Golgi SNAP receptor complex member 2 (27 kDa Golgi SNARE protein) (Membrin)	SUBCELLULAR LOCATION: Golgi apparatus, cis-Golgi network membrane {ECO:0000250|UniProtKB:O35165}; Single-pass type IV membrane protein {ECO:0000255}. Golgi apparatus membrane {ECO:0000250|UniProtKB:O35165}. Endoplasmic reticulum membrane {ECO:0000250|UniProtKB:O35165}. Note=Concentrated most in the intermediate compartment/cis-Golgi network and the cis-Golgi cisternae 1 and 2. Greatly reduced in …	cytosol [GO:0005829]; endoplasmic reticulum membrane [GO:0005789]; Golgi membrane [GO:0000139]; nucleoplasm [GO:0005654]; SNARE complex [GO:0031201]	cytosol [GO:0005829]; endoplasmic reticulum membrane [GO:0005789]; Golgi membrane [GO:0000139]; nucleoplasm [GO:0005654]; SNARE complex [GO:0031201]; SNAP receptor activity [GO:0005484]; intra-Golgi vesicle-mediated transport [GO:0006891]; protein transport [GO:0015031]; vesicle-mediated transport [GO:0016192]	SNAP receptor activity [GO:0005484]	intra-Golgi vesicle-mediated transport [GO:0006891]; protein transport [GO:0015031]; vesicle-mediated transport [GO:0016192]	24725	212	0	1	24.7091	25.3404	25.1857	26.4922	23.3672	25.7715	23.8171	24.5645	24.3657	24.8706	23.9524	24.5408	1	0.999	2	3	3	3	5	5	2	3	3	3	5	5	2	3	3	3	5	5
O35215	Ddt	DOPD_MOUSE	D-dopachrome decarboxylase (EC 4.1.1.84) (D-dopachrome tautomerase)	SUBCELLULAR LOCATION: Cytoplasm {ECO:0000250|UniProtKB:P30046}.	cytoplasm [GO:0005737]; extracellular space [GO:0005615]	cytoplasm [GO:0005737]; extracellular space [GO:0005615]; D-dopachrome decarboxylase activity [GO:0033981]; protease binding [GO:0002020]; melanin biosynthetic process [GO:0042438]; positive regulation of inflammatory response [GO:0050729]	D-dopachrome decarboxylase activity [GO:0033981]; protease binding [GO:0002020]	melanin biosynthetic process [GO:0042438]; positive regulation of inflammatory response [GO:0050729]	13077	118	0	0	32.8671	34.2619	34.0006	33.6587	33.9255	34.4197	29.9743	31.8418	31.5446	31.2682	31.4615	32.0274	1	0.999	72	39	51	52	42	43	72	39	51	52	42	43	72	39	51	52	42	43
O35226	Psmd4 Mcb1	PSMD4_MOUSE	26S proteasome non-ATPase regulatory subunit 4 (26S proteasome regulatory subunit RPN10) (26S proteasome regulatory subunit S5A) (Multiubiquitin chain-binding protein)		cytosol [GO:0005829]; nucleoplasm [GO:0005654]; proteasome accessory complex [GO:0022624]	cytosol [GO:0005829]; nucleoplasm [GO:0005654]; proteasome accessory complex [GO:0022624]; identical protein binding [GO:0042802]	identical protein binding [GO:0042802]		40704	376	0	0	28.3284	29.9508	29.7969	29.1171	29.6339	30.185	27.1612	28.0287	27.8511	27.7979	27.7523	28.0565	1	0.999	13	23	15	13	12	19	13	23	15	13	12	19	13	23	15	13	12	19
O35239	Ptpn9	PTN9_MOUSE	Tyrosine-protein phosphatase non-receptor type 9 (EC 3.1.3.48) (Protein-tyrosine phosphatase MEG2) (PTPase MEG2)	SUBCELLULAR LOCATION: Cytoplasm {ECO:0000305}.	cytoplasm [GO:0005737]; neuron projection terminus [GO:0044306]	cytoplasm [GO:0005737]; neuron projection terminus [GO:0044306]; histone H2AXY142 phosphatase activity [GO:0140793]; non-membrane spanning protein tyrosine phosphatase activity [GO:0004726]; protein tyrosine phosphatase activity [GO:0004725]; protein tyrosine phosphatase activity, metal-dependent [GO:0030946]; negative regulation of neuron projection development [GO:0010977]; positive regulation …	histone H2AXY142 phosphatase activity [GO:0140793]; non-membrane spanning protein tyrosine phosphatase activity [GO:0004726]; protein tyrosine phosphatase activity [GO:0004725]; protein tyrosine phosphatase activity, metal-dependent [GO:0030946]	negative regulation of neuron projection development [GO:0010977]; positive regulation of protein localization to plasma membrane [GO:1903078]	67970	593	0	0		24.8262	24.4611		23.2406	24.1268		24.8262	24.4611		23.2406	24.1268	0.8803	0.9985	0	0	0	0	0	1	0	0	0	0	0	1	0	0	0	0	0	1
O35250	Exoc7 Exo70	EXOC7_MOUSE	Exocyst complex component 7 (Exocyst complex component Exo70)	SUBCELLULAR LOCATION: Cytoplasm, cytosol {ECO:0000269|PubMed:12687004}. Cell membrane {ECO:0000269|PubMed:12687004}; Peripheral membrane protein. Midbody, Midbody ring {ECO:0000250|UniProtKB:Q9UPT5}. Note=Translocates, as a preformed complex with SEC6 and SEC8, to the plasma membrane in response to insulin through the activation of ARHQ (PubMed:12687004). Colocalizes with CNTRL/centriolin at the …	centriolar satellite [GO:0034451]; cytosol [GO:0005829]; exocyst [GO:0000145]; Flemming body [GO:0090543]; growth cone membrane [GO:0032584]; plasma membrane [GO:0005886]	centriolar satellite [GO:0034451]; cytosol [GO:0005829]; exocyst [GO:0000145]; Flemming body [GO:0090543]; growth cone membrane [GO:0032584]; plasma membrane [GO:0005886]; phosphatidylinositol-4,5-bisphosphate binding [GO:0005546]; protein-macromolecule adaptor activity [GO:0030674]; membrane fission [GO:0090148]; mitotic cytokinesis [GO:0000281]; positive regulation of mitotic cytokinetic proces…	phosphatidylinositol-4,5-bisphosphate binding [GO:0005546]; protein-macromolecule adaptor activity [GO:0030674]	membrane fission [GO:0090148]; mitotic cytokinesis [GO:0000281]; positive regulation of mitotic cytokinetic process [GO:1903438]; protein transmembrane transport [GO:0071806]; regulation of entry of bacterium into host cell [GO:2000535]; vesicle docking involved in exocytosis [GO:0006904]; vesicle tethering involved in exocytosis [GO:0090522]	79960	697	0	0		21.0739	26.9241		23.0245			22.6624	24.612		24.613		0.9995	0.997	0	1	1	0	1	0	0	1	1	0	1	0	0	1	1	0	1	0
O35286	Dhx15 Ddx15 Deah9	DHX15_MOUSE	ATP-dependent RNA helicase DHX15 (EC 3.6.4.13) (DEAH box protein 15)	SUBCELLULAR LOCATION: Nucleus {ECO:0000269|PubMed:9342318}. Nucleus, nucleolus {ECO:0000269|PubMed:9342318}.	nuclear speck [GO:0016607]; nucleolus [GO:0005730]; U12-type spliceosomal complex [GO:0005689]; U2-type post-mRNA release spliceosomal complex [GO:0071008]	nuclear speck [GO:0016607]; nucleolus [GO:0005730]; U12-type spliceosomal complex [GO:0005689]; U2-type post-mRNA release spliceosomal complex [GO:0071008]; ATP binding [GO:0005524]; ATP hydrolysis activity [GO:0016887]; ATP-dependent H2AZ histone chaperone activity [GO:0140849]; ATP-dependent H3-H4 histone complex chaperone activity [GO:0140665]; chromatin extrusion motor activity [GO:0140584]; …	ATP binding [GO:0005524]; ATP hydrolysis activity [GO:0016887]; ATP-dependent H2AZ histone chaperone activity [GO:0140849]; ATP-dependent H3-H4 histone complex chaperone activity [GO:0140665]; chromatin extrusion motor activity [GO:0140584]; cohesin loader activity [GO:0061775]; DNA clamp loader activity [GO:0003689]; double-stranded RNA binding [GO:0003725]; RNA helicase activity [GO:0003724]	antiviral innate immune response [GO:0140374]; defense response to bacterium [GO:0042742]; defense response to virus [GO:0051607]; mRNA processing [GO:0006397]; positive regulation of canonical NF-kappaB signal transduction [GO:0043123]; response to alkaloid [GO:0043279]; response to toxic substance [GO:0009636]; RNA splicing [GO:0008380]	91007	795	0	0	27.0347	26.368	27.409	27.3845	26.9317	27.402	25.2841	24.903	25.0158	25.3369	24.9115	24.6109	1	0.999	7	7	11	14	11	8	6	5	10	13	11	8	7	7	11	14	11	8
O35295	Purb	PURB_MOUSE	Transcriptional regulator protein Pur-beta (Purine-rich element-binding protein B) (Vascular actin single-stranded DNA-binding factor 2 p44 component)	SUBCELLULAR LOCATION: Nucleus {ECO:0000269|PubMed:33743134}.	nucleoplasm [GO:0005654]; nucleus [GO:0005634]	nucleoplasm [GO:0005654]; nucleus [GO:0005634]; DNA-binding transcription factor activity [GO:0003700]; DNA-binding transcription factor binding [GO:0140297]; DNA-binding transcription repressor activity, RNA polymerase II-specific [GO:0001227]; double-stranded DNA binding [GO:0003690]; double-stranded telomeric DNA binding [GO:0003691]; mRNA binding [GO:0003729]; purine-rich negative regulatory …	DNA-binding transcription factor activity [GO:0003700]; DNA-binding transcription factor binding [GO:0140297]; DNA-binding transcription repressor activity, RNA polymerase II-specific [GO:0001227]; double-stranded DNA binding [GO:0003690]; double-stranded telomeric DNA binding [GO:0003691]; mRNA binding [GO:0003729]; purine-rich negative regulatory element binding [GO:0032422]; RNA binding [GO:00…	DNA unwinding involved in DNA replication [GO:0006268]; negative regulation of DNA-templated transcription [GO:0045892]; negative regulation of transcription by RNA polymerase II [GO:0000122]; positive regulation of transcription by RNA polymerase II [GO:0045944]	33901	324	0	0	26.5692	26.9054	27.0431	27.043	26.9519	27.09	25.4751	25.3724	25.6118	25.4062	25.4523	25.305	1	0.999	8	6	8	6	5	7	8	6	8	6	5	7	8	6	9	6	5	7
O35309	Nmi	NMI_MOUSE	N-myc-interactor (Nmi) (N-myc and STAT interactor)	SUBCELLULAR LOCATION: Cytoplasm {ECO:0000250|UniProtKB:Q13287}. Nucleus {ECO:0000250|UniProtKB:Q13287}. Secreted {ECO:0000250|UniProtKB:Q13287}. Note=Cytoplasmic NMI localizes in punctate granular structures. Nuclear localization increased following IFN-alpha treatment. Extracelullar following secretion by macrophage. {ECO:0000250|UniProtKB:Q13287}.	cytoplasm [GO:0005737]; cytosol [GO:0005829]; extracellular space [GO:0005615]; membrane [GO:0016020]; nucleoplasm [GO:0005654]; nucleus [GO:0005634]	cytoplasm [GO:0005737]; cytosol [GO:0005829]; extracellular space [GO:0005615]; membrane [GO:0016020]; nucleoplasm [GO:0005654]; nucleus [GO:0005634]; identical protein binding [GO:0042802]; innate immune response [GO:0045087]; macrophage activation involved in immune response [GO:0002281]; negative regulation of cell population proliferation [GO:0008285]; negative regulation of innate immune res…	identical protein binding [GO:0042802]	innate immune response [GO:0045087]; macrophage activation involved in immune response [GO:0002281]; negative regulation of cell population proliferation [GO:0008285]; negative regulation of innate immune response [GO:0045824]; negative regulation of interferon-alpha production [GO:0032687]; negative regulation of interferon-beta production [GO:0032688]; negative regulation of non-canonical NF-ka…	35236	314	0	0	26.1267	25.39	26.3031	26.3486	25.9347	25.5154	24.3611	24.5333	24.9764	25.1377	25.0764	24.6261	1	0.999	5	4	5	4	3	2	5	4	5	4	3	2	5	4	5	4	3	2
O35326	Srsf5 Hrs Sfrs5	SRSF5_MOUSE	Serine/arginine-rich splicing factor 5 (Delayed-early protein HRS) (Pre-mRNA-splicing factor SRP40) (Splicing factor, arginine/serine-rich 5)	SUBCELLULAR LOCATION: Nucleus {ECO:0000305}.	nuclear speck [GO:0016607]	nuclear speck [GO:0016607]; RNA binding [GO:0003723]; RS domain binding [GO:0050733]; mRNA processing [GO:0006397]; response to wounding [GO:0009611]; RNA splicing [GO:0008380]	RNA binding [GO:0003723]; RS domain binding [GO:0050733]	mRNA processing [GO:0006397]; response to wounding [GO:0009611]; RNA splicing [GO:0008380]	30891	269	0	0	23.4863	24.3395	24.9705		25.8727	23.4953	23.5387	23.6284	24.2911		24.6803	24.0569	1	0.999	1	0	2	0	3	1	1	0	2	0	3	1	1	0	2	0	3	1
O35343	Kpna4 Qip1	IMA3_MOUSE	Importin subunit alpha-3 (Importin alpha Q1) (Qip1) (Karyopherin subunit alpha-4)	SUBCELLULAR LOCATION: Cytoplasm {ECO:0000250|UniProtKB:O00629}. Nucleus {ECO:0000250|UniProtKB:O00629}.	cytosol [GO:0005829]; male germ cell nucleus [GO:0001673]; NLS-dependent protein nuclear import complex [GO:0042564]; nucleoplasm [GO:0005654]	cytosol [GO:0005829]; male germ cell nucleus [GO:0001673]; NLS-dependent protein nuclear import complex [GO:0042564]; nucleoplasm [GO:0005654]; nuclear import signal receptor activity [GO:0061608]; protein import into nucleus [GO:0006606]; response to hydrogen peroxide [GO:0042542]	nuclear import signal receptor activity [GO:0061608]	protein import into nucleus [GO:0006606]; response to hydrogen peroxide [GO:0042542]	57923	521	0	0	23.845	23.6686	23.2466	23.3756	24.1808	23.4104	23.4526	23.1834	23.2481	23.0135	23.7036	23.2991	1	0.999	2	2	2	3	1	2	2	2	2	3	1	2	3	3	3	3	2	3
O35344	Kpna3 Qip2	IMA4_MOUSE	Importin subunit alpha-4 (Importin alpha Q2) (Qip2) (Karyopherin subunit alpha-3)	SUBCELLULAR LOCATION: Cytoplasm {ECO:0000250|UniProtKB:O00505}. Nucleus {ECO:0000250|UniProtKB:O00505}.	cytosol [GO:0005829]; NLS-dependent protein nuclear import complex [GO:0042564]; nucleoplasm [GO:0005654]	cytosol [GO:0005829]; NLS-dependent protein nuclear import complex [GO:0042564]; nucleoplasm [GO:0005654]; nuclear import signal receptor activity [GO:0061608]; protein import into nucleus [GO:0006606]	nuclear import signal receptor activity [GO:0061608]	protein import into nucleus [GO:0006606]	57773	521	0	0	23.5265	26.008	25.732	25.7473	26.5117	26.3571	24.3712	24.7512	24.4702	24.8164	24.8723	24.9174	1	0.999	4	4	4	3	5	4	3	3	3	3	4	3	4	4	4	3	5	4
O35350	Capn1 Canp1 Capa1	CAN1_MOUSE	Calpain-1 catalytic subunit (EC 3.4.22.52) (Calcium-activated neutral proteinase 1) (CANP 1) (Calpain mu-type) (Calpain-1 large subunit) (Micromolar-calpain) (muCANP)	SUBCELLULAR LOCATION: Cytoplasm {ECO:0000250|UniProtKB:P07384}. Cell membrane {ECO:0000250|UniProtKB:P07384}. Note=Translocates to the plasma membrane upon Ca(2+) binding. {ECO:0000250|UniProtKB:P07384}.	calpain complex [GO:0110158]; cornified envelope [GO:0001533]; cytosol [GO:0005829]; lysosome [GO:0005764]; mitochondrion [GO:0005739]; plasma membrane [GO:0005886]	calpain complex [GO:0110158]; cornified envelope [GO:0001533]; cytosol [GO:0005829]; lysosome [GO:0005764]; mitochondrion [GO:0005739]; plasma membrane [GO:0005886]; calcium ion binding [GO:0005509]; calcium-dependent cysteine-type endopeptidase activity [GO:0004198]; mammary gland involution [GO:0060056]; proteolysis [GO:0006508]; receptor catabolic process [GO:0032801]; regulation of catalytic …	calcium ion binding [GO:0005509]; calcium-dependent cysteine-type endopeptidase activity [GO:0004198]	mammary gland involution [GO:0060056]; proteolysis [GO:0006508]; receptor catabolic process [GO:0032801]; regulation of catalytic activity [GO:0050790]; self proteolysis [GO:0097264]	82106	713	0	0	25.5415	26.33	26.9476	26.4214	26.7728	26.3226	23.6894	24.858	24.8512	24.1961	24.894	25.1896	1	0.999	6	8	7	6	10	9	6	8	7	6	10	9	6	8	7	6	10	9
O35381	Anp32a Anp32 Lanp	AN32A_MOUSE	Acidic leucine-rich nuclear phosphoprotein 32 family member A (Acidic nuclear phosphoprotein pp32) (Leucine-rich acidic nuclear protein) (LANP) (Potent heat-stable protein phosphatase 2A inhibitor I1PP2A)	SUBCELLULAR LOCATION: Nucleus {ECO:0000269|PubMed:12807913}. Cytoplasm {ECO:0000269|PubMed:12807913}. Endoplasmic reticulum {ECO:0000250}. Note=Shuttles between nucleus and cytoplasm. Translocates to the cytoplasm during the process of neuritogenesis.	cytoplasm [GO:0005737]; endoplasmic reticulum [GO:0005783]; nuclear matrix [GO:0016363]; nucleus [GO:0005634]; perinuclear region of cytoplasm [GO:0048471]	cytoplasm [GO:0005737]; endoplasmic reticulum [GO:0005783]; nuclear matrix [GO:0016363]; nucleus [GO:0005634]; perinuclear region of cytoplasm [GO:0048471]			28538	247	0	0	28.6115	28.989	29.2524	29.4049	29.1127	29.5362	26.9564	27.2835	27.3325	27.1579	27.1005	27.4319	1	0.999	10	14	10	12	10	14	4	9	5	9	8	8	10	14	10	12	10	14
O35382	Exoc4 Sec8 Sec8l1	EXOC4_MOUSE	Exocyst complex component 4 (Exocyst complex component Sec8)	SUBCELLULAR LOCATION: Midbody, Midbody ring {ECO:0000250|UniProtKB:Q96A65}. Cell projection {ECO:0000250|UniProtKB:Q62824}. Cytoplasm, cytoskeleton, microtubule organizing center, centrosome {ECO:0000250|UniProtKB:Q96A65}. Note=Colocalizes with CNTRL/centriolin at the midbody ring (By similarity). Localizes at the leading edge of migrating cells (By similarity). {ECO:0000250|UniProtKB:Q62824, ECO…	centrosome [GO:0005813]; exocyst [GO:0000145]; Flemming body [GO:0090543]; growth cone membrane [GO:0032584]; microvillus [GO:0005902]; myelin sheath abaxonal region [GO:0035748]; neuron projection [GO:0043005]; plasma membrane [GO:0005886]	centrosome [GO:0005813]; exocyst [GO:0000145]; Flemming body [GO:0090543]; growth cone membrane [GO:0032584]; microvillus [GO:0005902]; myelin sheath abaxonal region [GO:0035748]; neuron projection [GO:0043005]; plasma membrane [GO:0005886]; PDZ domain binding [GO:0030165]; membrane fission [GO:0090148]; mitotic cytokinesis [GO:0000281]; paraxial mesoderm formation [GO:0048341]; protein transmemb…	PDZ domain binding [GO:0030165]	membrane fission [GO:0090148]; mitotic cytokinesis [GO:0000281]; paraxial mesoderm formation [GO:0048341]; protein transmembrane transport [GO:0071806]; vesicle docking involved in exocytosis [GO:0006904]; vesicle tethering involved in exocytosis [GO:0090522]	110545	975	0	0	23.159	25.0391	24.6842	25.2358	24.7421	25.2563	23.1108	22.5779	23.4783	23.513	23.6021	23.1791	1	0.9989	2	1	2	1	1	1	2	1	2	1	1	1	2	1	2	1	1	1
O35386	Phyh Ln1 Lnap1 Pahx	PAHX_MOUSE	Phytanoyl-CoA dioxygenase, peroxisomal (EC 1.14.11.18) (Lupus nephritis-associated peptide 1) (Phytanic acid oxidase) (Phytanoyl-CoA alpha-hydroxylase) (PhyH)	SUBCELLULAR LOCATION: Peroxisome {ECO:0000250|UniProtKB:O14832}.	9+0 non-motile cilium [GO:0097731]; mitochondrion [GO:0005739]; peroxisomal matrix [GO:0005782]; peroxisome [GO:0005777]	9+0 non-motile cilium [GO:0097731]; mitochondrion [GO:0005739]; peroxisomal matrix [GO:0005782]; peroxisome [GO:0005777]; catalytic activity [GO:0003824]; ferrous iron binding [GO:0008198]; L-ascorbic acid binding [GO:0031418]; phytanoyl-CoA dioxygenase activity [GO:0048244]; 2-oxobutyrate catabolic process [GO:0019606]; 2-oxoglutarate metabolic process [GO:0006103]; fatty acid alpha-oxidation [G…	catalytic activity [GO:0003824]; ferrous iron binding [GO:0008198]; L-ascorbic acid binding [GO:0031418]; phytanoyl-CoA dioxygenase activity [GO:0048244]	2-oxobutyrate catabolic process [GO:0019606]; 2-oxoglutarate metabolic process [GO:0006103]; fatty acid alpha-oxidation [GO:0001561]; isoprenoid metabolic process [GO:0006720]; methyl-branched fatty acid metabolic process [GO:0097089]	38607	338	0	0	29.1566	30.6165	30.5065	29.8164	30.509	30.5101	27.4845	27.9138	27.7579	27.8237	28.0331	27.779	1	0.999	19	27	23	13	25	22	19	27	23	13	25	22	19	27	23	13	25	22
O35387	Hax1 Hs1bp1	HAX1_MOUSE	HCLS1-associated protein X-1 (HS1-associating protein X-1) (HAX-1) (HS1-binding protein 1) (HSP1BP-1)	SUBCELLULAR LOCATION: Mitochondrion matrix {ECO:0000269|PubMed:16814492, ECO:0000269|PubMed:26915802}. Endoplasmic reticulum {ECO:0000269|PubMed:10760273}. Nucleus membrane {ECO:0000305|PubMed:16814492}. Cytoplasmic vesicle {ECO:0000269|PubMed:10760273, ECO:0000269|PubMed:16814492}. Cytoplasm, cell cortex {ECO:0000250|UniProtKB:O00165}. Cell membrane {ECO:0000250|UniProtKB:O00165}; Peripheral mem…	actin cytoskeleton [GO:0015629]; cell cortex [GO:0005938]; cytoplasm [GO:0005737]; cytoplasmic vesicle [GO:0031410]; endoplasmic reticulum [GO:0005783]; lamellipodium [GO:0030027]; mitochondrial intermembrane space [GO:0005758]; mitochondrial matrix [GO:0005759]; mitochondrial outer membrane [GO:0005741]; mitochondrion [GO:0005739]; nuclear membrane [GO:0031965]; P-body [GO:0000932]; plasma membr…	actin cytoskeleton [GO:0015629]; cell cortex [GO:0005938]; cytoplasm [GO:0005737]; cytoplasmic vesicle [GO:0031410]; endoplasmic reticulum [GO:0005783]; lamellipodium [GO:0030027]; mitochondrial intermembrane space [GO:0005758]; mitochondrial matrix [GO:0005759]; mitochondrial outer membrane [GO:0005741]; mitochondrion [GO:0005739]; nuclear membrane [GO:0031965]; P-body [GO:0000932]; plasma membr…	interleukin-1 binding [GO:0019966]; signaling adaptor activity [GO:0035591]	cell surface receptor signaling pathway [GO:0007166]; granulocyte colony-stimulating factor signaling pathway [GO:0038158]; negative regulation of apoptotic process [GO:0043066]; positive regulation of granulocyte differentiation [GO:0030854]; positive regulation of peptidyl-tyrosine phosphorylation [GO:0050731]; positive regulation of phosphatidylinositol 3-kinase/protein kinase B signal transdu…	31654	280	0	0	25.25	25.9031	26.414	25.7234	26.2345	26.127	24.6494	24.3942	24.6557	24.8684	24.8324	24.5863	1	0.999	5	8	5	3	8	3	5	8	5	3	8	3	5	8	5	3	8	3
O35405	Pld3 Sam9	PLD3_MOUSE	5'-3' exonuclease PLD3 (EC 3.1.16.1) ((S,S)-bis(monoacylglycero)phosphate synthase PLD3) (EC 3.1.4.-) (Phospholipase D3) (Schwannoma-associated protein 9) (SAM-9)	SUBCELLULAR LOCATION: Endoplasmic reticulum membrane {ECO:0000250|UniProtKB:Q8IV08}; Single-pass type II membrane protein {ECO:0000250|UniProtKB:Q8IV08}. Lysosome lumen {ECO:0000250|UniProtKB:Q8IV08}. Early endosome membrane {ECO:0000250|UniProtKB:Q8IV08}; Single-pass type II membrane protein {ECO:0000250|UniProtKB:Q8IV08}. Late endosome membrane {ECO:0000269|PubMed:28128235}; Single-pass type II…	early endosome membrane [GO:0031901]; endoplasmic reticulum membrane [GO:0005789]; Golgi membrane [GO:0000139]; late endosome membrane [GO:0031902]; lysosomal lumen [GO:0043202]; lysosomal membrane [GO:0005765]	early endosome membrane [GO:0031901]; endoplasmic reticulum membrane [GO:0005789]; Golgi membrane [GO:0000139]; late endosome membrane [GO:0031902]; lysosomal lumen [GO:0043202]; lysosomal membrane [GO:0005765]; phospholipase D activity [GO:0004630]; single-stranded DNA 5'-3' DNA exonuclease activity [GO:0045145]; inflammatory response [GO:0006954]; innate immune response [GO:0045087]; myotube di…	phospholipase D activity [GO:0004630]; single-stranded DNA 5'-3' DNA exonuclease activity [GO:0045145]	inflammatory response [GO:0006954]; innate immune response [GO:0045087]; myotube differentiation [GO:0014902]; regulation of cytokine production involved in inflammatory response [GO:1900015]	54389	488	0	1	24.0084		24.2443	24.5981	25.1305	24.4479	23.9413		24.1772	24.376	23.7202	23.9488	1	0.999	3	0	0	4	3	3	3	0	0	4	3	3	3	0	0	4	3	3
O35423	Agxt Agxt1	AGT1_MOUSE	Alanine--glyoxylate aminotransferase (AGT) (EC 2.6.1.44) (Serine--pyruvate aminotransferase, mitochondrial) (SPT) (EC 2.6.1.51)	SUBCELLULAR LOCATION: [Isoform Peroxisomal]: Peroxisome {ECO:0000250|UniProtKB:P21549}.; SUBCELLULAR LOCATION: [Isoform Mitochondrial]: Mitochondrion matrix {ECO:0000250|UniProtKB:P09139}.	mitochondrial matrix [GO:0005759]; mitochondrion [GO:0005739]; peroxisomal matrix [GO:0005782]; peroxisome [GO:0005777]	mitochondrial matrix [GO:0005759]; mitochondrion [GO:0005739]; peroxisomal matrix [GO:0005782]; peroxisome [GO:0005777]; alanine-glyoxylate transaminase activity [GO:0008453]; amino acid binding [GO:0016597]; L-serine-pyruvate transaminase activity [GO:0004760]; protein homodimerization activity [GO:0042803]; pyridoxal phosphate binding [GO:0030170]; glycine biosynthetic process, by transaminatio…	alanine-glyoxylate transaminase activity [GO:0008453]; amino acid binding [GO:0016597]; L-serine-pyruvate transaminase activity [GO:0004760]; protein homodimerization activity [GO:0042803]; pyridoxal phosphate binding [GO:0030170]	glycine biosynthetic process, by transamination of glyoxylate [GO:0019265]; glyoxylate catabolic process [GO:0009436]; glyoxylate metabolic process [GO:0046487]; L-alanine catabolic process [GO:0042853]; L-cysteine catabolic process [GO:0019448]; L-serine metabolic process [GO:0006563]; Notch signaling pathway [GO:0007219]; oxalic acid secretion [GO:0046724]; pyruvate biosynthetic process [GO:004…	45912	414	Y	0	29.0664	31.0437	30.9532	30.2104	30.7357	31.1879	27.3111	28.5776	28.3415	28.0019	28.3077	28.6728	1	0.999	28	25	31	22	20	29	28	25	31	22	20	29	28	25	31	22	20	29
O35435	Dhodh	PYRD_MOUSE	Dihydroorotate dehydrogenase (quinone), mitochondrial (DHOdehase) (EC 1.3.5.2) (Dihydroorotate oxidase)	SUBCELLULAR LOCATION: Mitochondrion inner membrane {ECO:0000250|UniProtKB:Q02127}; Single-pass membrane protein {ECO:0000250|UniProtKB:Q02127}.	cytosol [GO:0005829]; mitochondrial inner membrane [GO:0005743]; mitochondrion [GO:0005739]; nucleoplasm [GO:0005654]	cytosol [GO:0005829]; mitochondrial inner membrane [GO:0005743]; mitochondrion [GO:0005739]; nucleoplasm [GO:0005654]; dihydroorotase activity [GO:0004151]; dihydroorotate dehydrogenase (quinone) activity [GO:0106430]; dihydroorotate dehydrogenase activity [GO:0004152]; 'de novo' pyrimidine nucleobase biosynthetic process [GO:0006207]; 'de novo' UMP biosynthetic process [GO:0044205]; UDP biosynth…	dihydroorotase activity [GO:0004151]; dihydroorotate dehydrogenase (quinone) activity [GO:0106430]; dihydroorotate dehydrogenase activity [GO:0004152]	'de novo' pyrimidine nucleobase biosynthetic process [GO:0006207]; 'de novo' UMP biosynthetic process [GO:0044205]; UDP biosynthetic process [GO:0006225]	42700	395	Y	0		23.4748	24.3165	25.274	24.5109	23.953		23.4308	23.8275	23.8514	23.7776	23.4134	1	0.999	2	3	5	3	2	1	2	3	5	3	2	1	2	3	5	3	2	1
O35445	Rnf5 Ng2	RNF5_MOUSE	E3 ubiquitin-protein ligase RNF5 (EC 2.3.2.27) (RING finger protein 5)	SUBCELLULAR LOCATION: Cell membrane {ECO:0000269|PubMed:12861019}; Multi-pass membrane protein {ECO:0000255}. Mitochondrion membrane {ECO:0000250|UniProtKB:Q99942}; Multi-pass membrane protein {ECO:0000255}. Endoplasmic reticulum membrane {ECO:0000250|UniProtKB:Q99942}; Multi-pass membrane protein {ECO:0000255}. Note=Predominantly located in the plasma membrane, with some localization occurring w…	endoplasmic reticulum membrane [GO:0005789]; membrane [GO:0016020]; mitochondrial membrane [GO:0031966]; plasma membrane [GO:0005886]	endoplasmic reticulum membrane [GO:0005789]; membrane [GO:0016020]; mitochondrial membrane [GO:0031966]; plasma membrane [GO:0005886]; identical protein binding [GO:0042802]; metal ion binding [GO:0046872]; protein-containing complex binding [GO:0044877]; ubiquitin protein ligase activity [GO:0061630]; ubiquitin-protein transferase activity [GO:0004842]; ERAD pathway [GO:0036503]; negative regula…	identical protein binding [GO:0042802]; metal ion binding [GO:0046872]; protein-containing complex binding [GO:0044877]; ubiquitin protein ligase activity [GO:0061630]; ubiquitin-protein transferase activity [GO:0004842]	ERAD pathway [GO:0036503]; negative regulation of autophagy [GO:0010507]; protein destabilization [GO:0031648]; protein K48-linked ubiquitination [GO:0070936]; protein K63-linked ubiquitination [GO:0070534]; protein ubiquitination [GO:0016567]; regulation of autophagosome assembly [GO:2000785]; response to bacterium [GO:0009617]; ubiquitin-dependent protein catabolic process [GO:0006511]	19837	180	0	2	21.8775			21.3685	21.1038		21.8775			21.3685	21.1038		0.9903	0.999	1	0	0	1	1	0	1	0	0	1	1	0	1	0	0	1	1	0
O35453	Hpn	HEPS_MOUSE	Serine protease hepsin (EC 3.4.21.106) [Cleaved into: Serine protease hepsin non-catalytic chain; Serine protease hepsin catalytic chain]	SUBCELLULAR LOCATION: Apical cell membrane {ECO:0000269|PubMed:26673890}; Single-pass type II membrane protein {ECO:0000305}. Cell membrane {ECO:0000250|UniProtKB:P05981}; Single-pass type II membrane protein {ECO:0000250|UniProtKB:P05981}.; SUBCELLULAR LOCATION: [Isoform 2]: Secreted {ECO:0000269|PubMed:9395459}.	apical plasma membrane [GO:0016324]; cell surface [GO:0009986]; cell-cell junction [GO:0005911]; cytoplasm [GO:0005737]; endoplasmic reticulum membrane [GO:0005789]; extracellular region [GO:0005576]; neuronal cell body [GO:0043025]; plasma membrane [GO:0005886]	apical plasma membrane [GO:0016324]; cell surface [GO:0009986]; cell-cell junction [GO:0005911]; cytoplasm [GO:0005737]; endoplasmic reticulum membrane [GO:0005789]; extracellular region [GO:0005576]; neuronal cell body [GO:0043025]; plasma membrane [GO:0005886]; serine-type endopeptidase activity [GO:0004252]; serine-type exopeptidase activity [GO:0070008]; serine-type peptidase activity [GO:000…	serine-type endopeptidase activity [GO:0004252]; serine-type exopeptidase activity [GO:0070008]; serine-type peptidase activity [GO:0008236]	basement membrane disassembly [GO:0034769]; cholesterol homeostasis [GO:0042632]; cochlea morphogenesis [GO:0090103]; detection of mechanical stimulus involved in sensory perception of sound [GO:0050910]; epithelium development [GO:0060429]; negative regulation of apoptotic process [GO:0043066]; negative regulation of epithelial cell proliferation [GO:0050680]; negative regulation of epithelial t…	46821	436	0	1	26.1184	25.6283	27.0217	25.8329	25.4868	26.3046	24.7573	24.5598	25.1797	24.5884	24.9221	24.6253	1	0.999	4	6	7	6	4	5	4	6	7	6	4	5	4	6	7	6	4	5
O35459	Ech1	ECH1_MOUSE	Delta(3,5)-Delta(2,4)-dienoyl-CoA isomerase, mitochondrial (EC 5.3.3.-)	SUBCELLULAR LOCATION: Mitochondrion {ECO:0000250|UniProtKB:Q62651}. Peroxisome {ECO:0000250|UniProtKB:Q62651}.	mitochondrion [GO:0005739]; peroxisome [GO:0005777]	mitochondrion [GO:0005739]; peroxisome [GO:0005777]; isomerase activity [GO:0016853]; fatty acid beta-oxidation [GO:0006635]	isomerase activity [GO:0016853]	fatty acid beta-oxidation [GO:0006635]	36118	327	0	0	30.639	32.0448	32.045	31.6256	31.7979	31.8422	28.1362	28.79	28.7602	28.485	28.6655	28.6864	1	0.999	45	52	39	40	38	42	45	52	39	40	38	42	45	52	39	40	38	42
O35465	Fkbp8 Fkbp38 Sam11	FKBP8_MOUSE	Peptidyl-prolyl cis-trans isomerase FKBP8 (PPIase FKBP8) (EC 5.2.1.8) (38 kDa FK506-binding protein) (38 kDa FKBP) (FKBP-38) (mFKBP38) (FK506-binding protein 8) (FKBP-8) (FKBPR38) (Rotamase)	SUBCELLULAR LOCATION: Mitochondrion membrane {ECO:0000269|PubMed:15105374}; Single-pass membrane protein {ECO:0000269|PubMed:15105374}; Cytoplasmic side {ECO:0000269|PubMed:15105374}.	cytosol [GO:0005829]; endoplasmic reticulum membrane [GO:0005789]; mitochondrial envelope [GO:0005740]; mitochondrial membrane [GO:0031966]; mitochondrion [GO:0005739]; protein-containing complex [GO:0032991]	cytosol [GO:0005829]; endoplasmic reticulum membrane [GO:0005789]; mitochondrial envelope [GO:0005740]; mitochondrial membrane [GO:0031966]; mitochondrion [GO:0005739]; protein-containing complex [GO:0032991]; calmodulin binding [GO:0005516]; disordered domain specific binding [GO:0097718]; identical protein binding [GO:0042802]; protein folding chaperone [GO:0044183]; RNA polymerase II CTD hepta…	calmodulin binding [GO:0005516]; disordered domain specific binding [GO:0097718]; identical protein binding [GO:0042802]; protein folding chaperone [GO:0044183]; RNA polymerase II CTD heptapeptide repeat P3 isomerase activity [GO:0140839]; RNA polymerase II CTD heptapeptide repeat P6 isomerase activity [GO:0140840]	apoptotic process [GO:0006915]; BMP signaling pathway [GO:0030509]; camera-type eye development [GO:0043010]; cell fate specification [GO:0001708]; dorsal/ventral neural tube patterning [GO:0021904]; dorsal/ventral pattern formation [GO:0009953]; multicellular organism growth [GO:0035264]; negative regulation of apoptotic process [GO:0043066]; neural tube development [GO:0021915]; neuron fate spe…	43529	402	0	1	26.7884	26.9637	28.3719	27.9131	28.5493	28.3115	26.6719	26.0197	26.0966	26.2141	26.2895	26.3145	1	0.999	10	12	7	7	6	9	10	12	7	7	6	9	10	12	7	7	6	9
O35488	Slc27a2 Acsvl1 Facvl1 Fatp2 Vlacs Vlcs	S27A2_MOUSE	Long-chain fatty acid transport protein 2 (Arachidonate--CoA ligase) (EC 6.2.1.15) (Fatty acid transport protein 2) (FATP-2) (Fatty-acid-coenzyme A ligase, very long-chain 1) (Long-chain-fatty-acid--CoA ligase) (EC 6.2.1.3) (Phytanate--CoA ligase) (EC 6.2.1.24) (Solute carrier family 27 member 2) (Slc27a2) (THCA-CoA ligase) (EC 6.2.1.7) (Very long-chain acyl-CoA synthetase) (VLACS) (VLCS) (EC 6.2…	SUBCELLULAR LOCATION: Endoplasmic reticulum membrane {ECO:0000250|UniProtKB:O14975}; Multi-pass membrane protein {ECO:0000255}. Peroxisome membrane {ECO:0000269|PubMed:20530735}; Peripheral membrane protein {ECO:0000250|UniProtKB:P97524}. Cell membrane {ECO:0000269|PubMed:20530735}; Multi-pass membrane protein {ECO:0000255}. Microsome {ECO:0000250|UniProtKB:P97524}.	endoplasmic reticulum [GO:0005783]; endoplasmic reticulum lumen [GO:0005788]; endoplasmic reticulum membrane [GO:0005789]; mitochondrion [GO:0005739]; peroxisomal membrane [GO:0005778]; peroxisome [GO:0005777]; plasma membrane [GO:0005886]	endoplasmic reticulum [GO:0005783]; endoplasmic reticulum lumen [GO:0005788]; endoplasmic reticulum membrane [GO:0005789]; mitochondrion [GO:0005739]; peroxisomal membrane [GO:0005778]; peroxisome [GO:0005777]; plasma membrane [GO:0005886]; arachidonate-CoA ligase activity [GO:0047676]; ATP binding [GO:0005524]; cholate-CoA ligase activity [GO:0047747]; enzyme binding [GO:0019899]; fatty acid tra…	arachidonate-CoA ligase activity [GO:0047676]; ATP binding [GO:0005524]; cholate-CoA ligase activity [GO:0047747]; enzyme binding [GO:0019899]; fatty acid transmembrane transporter activity [GO:0015245]; long-chain fatty acid transmembrane transporter activity [GO:0005324]; long-chain fatty acid-CoA ligase activity [GO:0004467]; oleate transmembrane transporter activity [GO:1901480]; phytanate-Co…	bile acid biosynthetic process [GO:0006699]; fatty acid alpha-oxidation [GO:0001561]; fatty acid beta-oxidation [GO:0006635]; fatty acid transport [GO:0015908]; long-chain fatty acid import into cell [GO:0044539]; long-chain fatty acid metabolic process [GO:0001676]; methyl-branched fatty acid metabolic process [GO:0097089]; very long-chain fatty acid catabolic process [GO:0042760]; very long-cha…	70423	620	Y	3	31.8903	33.537	33.5993	33.1342	33.5936	33.7517	28.9788	29.9307	30.1805	30.0509	30.0517	30.1047	1	0.999	92	109	94	89	103	97	92	109	94	89	103	97	92	109	94	89	103	97
O35490	Bhmt	BHMT1_MOUSE	Betaine--homocysteine S-methyltransferase 1 (EC 2.1.1.5)	SUBCELLULAR LOCATION: Cytoplasm, cytosol {ECO:0000250|UniProtKB:O09171}. Nucleus {ECO:0000250|UniProtKB:O09171}. Note=Predominantly localized in the cytoplasm with a small fraction detected in the nucleus. Translocates into the nucleus upon oxidative stress. {ECO:0000250|UniProtKB:O09171}.	cytosol [GO:0005829]; nucleus [GO:0005634]	cytosol [GO:0005829]; nucleus [GO:0005634]; betaine-homocysteine S-methyltransferase activity [GO:0047150]; zinc ion binding [GO:0008270]; amino-acid betaine catabolic process [GO:0006579]; methionine biosynthetic process [GO:0009086]; methylation [GO:0032259]	betaine-homocysteine S-methyltransferase activity [GO:0047150]; zinc ion binding [GO:0008270]	amino-acid betaine catabolic process [GO:0006579]; methionine biosynthetic process [GO:0009086]; methylation [GO:0032259]	45021	407	0	0	36.2814	37.312	36.8387	36.2116	36.6545	37.2408	33.1666	34.2808	33.8015	32.9484	33.5883	34.2573	1	0.999	208	194	181	188	143	172	181	177	167	160	129	156	208	194	181	188	143	172
O35566	Cd151 Peta3	CD151_MOUSE	CD151 antigen (GP27) (Membrane glycoprotein SFA-1) (Platelet-endothelial tetraspan antigen 3) (PETA-3) (CD antigen CD151)	SUBCELLULAR LOCATION: Cell membrane {ECO:0000250|UniProtKB:P48509}; Multi-pass membrane protein {ECO:0000250|UniProtKB:P48509}. Note=Relocalizes to the immune synapse in T-cells upon activation. {ECO:0000250|UniProtKB:P48509}.	basement membrane [GO:0005604]; cell surface [GO:0009986]; plasma membrane [GO:0005886]	basement membrane [GO:0005604]; cell surface [GO:0009986]; plasma membrane [GO:0005886]; integrin binding [GO:0005178]; cell migration [GO:0016477]; positive regulation of cell migration [GO:0030335]; positive regulation of endocytosis [GO:0045807]; T cell proliferation [GO:0042098]; wound healing, spreading of cells [GO:0044319]	integrin binding [GO:0005178]	cell migration [GO:0016477]; positive regulation of cell migration [GO:0030335]; positive regulation of endocytosis [GO:0045807]; T cell proliferation [GO:0042098]; wound healing, spreading of cells [GO:0044319]	28246	253	0	4		24.3085	23.8165	24.1233	24.2292	23.6029		23.1515	22.9323	22.7303	23.0532	22.7867	1	0.999	0	5	3	1	2	0	0	5	3	1	2	0	0	5	3	1	2	0
O35593	Psmd14 Pad1	PSDE_MOUSE	26S proteasome non-ATPase regulatory subunit 14 (EC 3.4.19.-) (26S proteasome regulatory subunit RPN11) (MAD1)		cytosolic proteasome complex [GO:0031597]; proteasome accessory complex [GO:0022624]; proteasome complex [GO:0000502]; proteasome regulatory particle, lid subcomplex [GO:0008541]	cytosolic proteasome complex [GO:0031597]; proteasome accessory complex [GO:0022624]; proteasome complex [GO:0000502]; proteasome regulatory particle, lid subcomplex [GO:0008541]; endopeptidase activator activity [GO:0061133]; endopeptidase activity [GO:0004175]; metal ion binding [GO:0046872]; metal-dependent deubiquitinase activity [GO:0140492]; proteasome binding [GO:0070628]; double-strand br…	endopeptidase activator activity [GO:0061133]; endopeptidase activity [GO:0004175]; metal ion binding [GO:0046872]; metal-dependent deubiquitinase activity [GO:0140492]; proteasome binding [GO:0070628]	double-strand break repair via homologous recombination [GO:0000724]; double-strand break repair via nonhomologous end joining [GO:0006303]; protein K63-linked deubiquitination [GO:0070536]; proteolysis [GO:0006508]; regulation of proteasomal protein catabolic process [GO:0061136]; response to ethanol [GO:0045471]	34577	310	0	0	29.3365	31.0061	30.6417	29.9972	30.5363	31.0838	27.7084	28.5298	28.2247	27.9493	28.2058	28.6492	1	0.999	12	23	19	14	16	18	12	23	19	14	16	18	12	23	19	14	16	18
O35598	Adam10 Kuz Madm	ADA10_MOUSE	Disintegrin and metalloproteinase domain-containing protein 10 (ADAM 10) (EC 3.4.24.81) (Kuzbanian protein homolog) (Mammalian disintegrin-metalloprotease) (CD antigen CD156c)	SUBCELLULAR LOCATION: Cell membrane {ECO:0000269|PubMed:23676497, ECO:0000269|PubMed:26668317, ECO:0000269|PubMed:30463011}; Single-pass type I membrane protein {ECO:0000305}. Golgi apparatus membrane {ECO:0000250|UniProtKB:O14672}; Single-pass type I membrane protein {ECO:0000305}. Cytoplasmic vesicle, clathrin-coated vesicle {ECO:0000250|UniProtKB:O14672}. Cell projection, axon {ECO:0000269|Pub…	adherens junction [GO:0005912]; axon [GO:0030424]; cell surface [GO:0009986]; clathrin-coated vesicle [GO:0030136]; collagen-containing extracellular matrix [GO:0062023]; cytoplasm [GO:0005737]; dendrite [GO:0030425]; glutamatergic synapse [GO:0098978]; Golgi apparatus [GO:0005794]; Golgi membrane [GO:0000139]; Golgi-associated vesicle [GO:0005798]; nucleus [GO:0005634]; perinuclear endoplasmic r…	adherens junction [GO:0005912]; axon [GO:0030424]; cell surface [GO:0009986]; clathrin-coated vesicle [GO:0030136]; collagen-containing extracellular matrix [GO:0062023]; cytoplasm [GO:0005737]; dendrite [GO:0030425]; glutamatergic synapse [GO:0098978]; Golgi apparatus [GO:0005794]; Golgi membrane [GO:0000139]; Golgi-associated vesicle [GO:0005798]; nucleus [GO:0005634]; perinuclear endoplasmic r…	endopeptidase activity [GO:0004175]; metal ion binding [GO:0046872]; metallodipeptidase activity [GO:0070573]; metalloendopeptidase activity [GO:0004222]; metalloendopeptidase activity involved in amyloid precursor protein catabolic process [GO:1902945]; metallopeptidase activity [GO:0008237]; protein homodimerization activity [GO:0042803]; protein kinase binding [GO:0019901]; SH2 domain binding …	adherens junction organization [GO:0034332]; cochlea development [GO:0090102]; constitutive protein ectodomain proteolysis [GO:0051089]; epidermal growth factor receptor ligand maturation [GO:0038004]; in utero embryonic development [GO:0001701]; membrane protein ectodomain proteolysis [GO:0006509]; monocyte activation [GO:0042117]; negative regulation of cell adhesion [GO:0007162]; negative regu…	83968	749	Y	1	24.2559			23.2073	21.2421	21.2722	22.7853			22.2403	21.5344	21.5645	1	0.999	2	1	0	1	1	0	2	1	0	1	1	0	2	1	0	1	1	0
O35604	Npc1	NPC1_MOUSE	NPC intracellular cholesterol transporter 1 (Niemann-Pick C1 protein)	SUBCELLULAR LOCATION: Late endosome membrane {ECO:0000250|UniProtKB:O15118}; Multi-pass membrane protein {ECO:0000250|UniProtKB:O15118}. Lysosome membrane {ECO:0000269|PubMed:21896731, ECO:0000269|PubMed:22065762, ECO:0000269|PubMed:27551080}; Multi-pass membrane protein {ECO:0000250|UniProtKB:O15118}.	endoplasmic reticulum [GO:0005783]; endosome [GO:0005768]; extracellular region [GO:0005576]; Golgi apparatus [GO:0005794]; late endosome membrane [GO:0031902]; lysosomal membrane [GO:0005765]; lysosome [GO:0005764]; membrane [GO:0016020]; membrane raft [GO:0045121]; nuclear envelope [GO:0005635]; perinuclear region of cytoplasm [GO:0048471]; plasma membrane [GO:0005886]; vesicle [GO:0031982]	endoplasmic reticulum [GO:0005783]; endosome [GO:0005768]; extracellular region [GO:0005576]; Golgi apparatus [GO:0005794]; late endosome membrane [GO:0031902]; lysosomal membrane [GO:0005765]; lysosome [GO:0005764]; membrane [GO:0016020]; membrane raft [GO:0045121]; nuclear envelope [GO:0005635]; perinuclear region of cytoplasm [GO:0048471]; plasma membrane [GO:0005886]; vesicle [GO:0031982]; ch…	cholesterol binding [GO:0015485]; cholesterol transfer activity [GO:0120020]	adult walking behavior [GO:0007628]; autophagy [GO:0006914]; bile acid metabolic process [GO:0008206]; cellular response to low-density lipoprotein particle stimulus [GO:0071404]; cellular response to steroid hormone stimulus [GO:0071383]; cholesterol efflux [GO:0033344]; cholesterol homeostasis [GO:0042632]; cholesterol metabolic process [GO:0008203]; cholesterol storage [GO:0010878]; cholestero…	142885	1277	Y	13	25.7327	26.0895	26.9187	26.2583	27.0172	27.0654	24.5594	24.8928	25.1678	24.7302	25.2464	25.1909	1	0.999	7	5	9	7	10	11	7	5	9	6	9	11	7	5	9	7	10	11
O35609	Scamp3	SCAM3_MOUSE	Secretory carrier-associated membrane protein 3 (Secretory carrier membrane protein 3)	SUBCELLULAR LOCATION: Membrane; Multi-pass membrane protein.	Golgi membrane [GO:0000139]	Golgi membrane [GO:0000139]; intracellular protein transport [GO:0006886]; response to retinoic acid [GO:0032526]		intracellular protein transport [GO:0006886]; response to retinoic acid [GO:0032526]	38458	349	0	4	27.2937	26.727	27.112	27.1148	26.991	26.1251	25.0027	25.0708	25.4759	25.2708	25.278	24.7803	1	0.999	7	5	6	6	10	5	7	5	6	6	10	5	7	5	6	6	10	5
O35623	Bet1	BET1_MOUSE	BET1 homolog (mBET1) (Golgi vesicular membrane-trafficking protein p18)	SUBCELLULAR LOCATION: Endoplasmic reticulum membrane {ECO:0000250}; Single-pass type IV membrane protein {ECO:0000250}. Golgi apparatus, cis-Golgi network membrane {ECO:0000250}. Golgi apparatus membrane {ECO:0000250}. Note=Concentrated most in the intermediate compartment/cis-Golgi network and the cis-Golgi cisternae 1 and 2. Greatly reduced in concentration at the trans end of the Golgi apparat…	cis-Golgi network [GO:0005801]; cytosol [GO:0005829]; endoplasmic reticulum [GO:0005783]; endoplasmic reticulum membrane [GO:0005789]; Golgi membrane [GO:0000139]	cis-Golgi network [GO:0005801]; cytosol [GO:0005829]; endoplasmic reticulum [GO:0005783]; endoplasmic reticulum membrane [GO:0005789]; Golgi membrane [GO:0000139]; endoplasmic reticulum to Golgi vesicle-mediated transport [GO:0006888]; protein transport [GO:0015031]; vesicle-mediated transport [GO:0016192]		endoplasmic reticulum to Golgi vesicle-mediated transport [GO:0006888]; protein transport [GO:0015031]; vesicle-mediated transport [GO:0016192]	13274	118	0	1		26.179	25.0693	24.8349	26.2893	26.5364		25.3277	25.6979	24.2364	25.6628	25.8286	1	0.999	1	3	1	1	1	3	1	3	1	1	1	3	1	3	1	1	1	3
O35632	Hyal2	HYAL2_MOUSE	Hyaluronidase-2 (Hyal-2) (EC 3.2.1.35) (Hyaluronoglucosaminidase-2)	SUBCELLULAR LOCATION: Cell membrane {ECO:0000250}; Lipid-anchor, GPI-anchor {ECO:0000250}.	apical plasma membrane [GO:0016324]; cell surface [GO:0009986]; cytoplasmic vesicle [GO:0031410]; cytosol [GO:0005829]; endocytic vesicle [GO:0030139]; Golgi membrane [GO:0000139]; lysosome [GO:0005764]; membrane raft [GO:0045121]; microvillus [GO:0005902]; perinuclear region of cytoplasm [GO:0048471]; plasma membrane [GO:0005886]; RNA polymerase II transcription regulator complex [GO:0090575]; s…	apical plasma membrane [GO:0016324]; cell surface [GO:0009986]; cytoplasmic vesicle [GO:0031410]; cytosol [GO:0005829]; endocytic vesicle [GO:0030139]; Golgi membrane [GO:0000139]; lysosome [GO:0005764]; membrane raft [GO:0045121]; microvillus [GO:0005902]; perinuclear region of cytoplasm [GO:0048471]; plasma membrane [GO:0005886]; RNA polymerase II transcription regulator complex [GO:0090575]; s…	enzyme binding [GO:0019899]; hyaluronic acid binding [GO:0005540]; hyaluronoglucuronidase activity [GO:0033906]; hyalurononglucosaminidase activity [GO:0004415]; receptor signaling protein tyrosine kinase inhibitor activity [GO:0030294]; receptor tyrosine kinase binding [GO:0030971]; transforming growth factor beta binding [GO:0050431]; virus receptor activity [GO:0001618]	carbohydrate metabolic process [GO:0005975]; cartilage development [GO:0051216]; cellular response to fibroblast growth factor stimulus [GO:0044344]; cellular response to interleukin-1 [GO:0071347]; cellular response to transforming growth factor beta stimulus [GO:0071560]; cellular response to tumor necrosis factor [GO:0071356]; cellular response to UV-B [GO:0071493]; defense response to virus […	53618	473	Y	0		25.6425	25.3672	24.0816	25.4231	22.0113		25.5841	25.3087	26.6583	25.3647	24.588	1	0.999	0	1	2	1	1	1	0	1	2	1	1	1	0	1	2	1	1	1
O35638	Stag2 Sa2 Sap2	STAG2_MOUSE	Cohesin subunit SA-2 (SCC3 homolog 2) (Stromal antigen 2)	SUBCELLULAR LOCATION: Nucleus. Chromosome {ECO:0000250}. Chromosome, centromere {ECO:0000250}. Note=Associates with chromatin. Before prophase it is scattered along chromosome arms. During prophase, most of cohesin complexes dissociate from chromatin probably because of phosphorylation by PLK1, except at centromeres, where cohesin complexes remain. At anaphase, the RAD21 subunit of cohesin is cle…	chromatin [GO:0000785]; chromosome, centromeric region [GO:0000775]; cohesin complex [GO:0008278]; nucleoplasm [GO:0005654]	chromatin [GO:0000785]; chromosome, centromeric region [GO:0000775]; cohesin complex [GO:0008278]; nucleoplasm [GO:0005654]; chromatin binding [GO:0003682]; cell division [GO:0051301]; chromosome segregation [GO:0007059]; meiotic cell cycle [GO:0051321]; sister chromatid cohesion [GO:0007062]; stem cell population maintenance [GO:0019827]	chromatin binding [GO:0003682]	cell division [GO:0051301]; chromosome segregation [GO:0007059]; meiotic cell cycle [GO:0051321]; sister chromatid cohesion [GO:0007062]; stem cell population maintenance [GO:0019827]	141281	1231	0	0			22.4413		22.1494				22.4413		22.1494		1	0.9987	0	0	0	0	1	0	0	0	0	0	1	0	0	0	0	0	1	0
O35639	Anxa3 Anx3	ANXA3_MOUSE	Annexin A3 (35-alpha calcimedin) (Annexin III) (Annexin-3) (Lipocortin III) (Placental anticoagulant protein III) (PAP-III)		axon [GO:0030424]; collagen-containing extracellular matrix [GO:0062023]; dendrite [GO:0030425]; neuronal cell body [GO:0043025]; phagocytic vesicle membrane [GO:0030670]; plasma membrane [GO:0005886]; specific granule [GO:0042581]	axon [GO:0030424]; collagen-containing extracellular matrix [GO:0062023]; dendrite [GO:0030425]; neuronal cell body [GO:0043025]; phagocytic vesicle membrane [GO:0030670]; plasma membrane [GO:0005886]; specific granule [GO:0042581]; calcium ion binding [GO:0005509]; calcium-dependent phospholipid binding [GO:0005544]; calcium-dependent protein binding [GO:0048306]; phospholipase A2 inhibitor acti…	calcium ion binding [GO:0005509]; calcium-dependent phospholipid binding [GO:0005544]; calcium-dependent protein binding [GO:0048306]; phospholipase A2 inhibitor activity [GO:0019834]	animal organ regeneration [GO:0031100]; defense response to bacterium [GO:0042742]; hippocampus development [GO:0021766]; neutrophil degranulation [GO:0043312]; phagocytosis [GO:0006909]; positive regulation of angiogenesis [GO:0045766]; positive regulation of DNA metabolic process [GO:0051054]; positive regulation of endothelial cell migration [GO:0010595]; response to glucocorticoid [GO:0051384…	36384	323	0	0	27.1536	27.4305	27.2815	27.0999	27.3939	27.4376	26.3421	25.8515	25.9201	25.5393	26.0728	25.5897	1	0.999	3	3	5	2	6	5	3	3	5	2	6	5	4	5	6	4	7	7
O35643	Ap1b1 Adtb1	AP1B1_MOUSE	AP-1 complex subunit beta-1 (Adaptor protein complex AP-1 subunit beta-1) (Adaptor-related protein complex 1 subunit beta-1) (Beta-1-adaptin) (Beta-adaptin 1) (Clathrin assembly protein complex 1 beta large chain) (Golgi adaptor HA1/AP1 adaptin beta subunit)	SUBCELLULAR LOCATION: Cytoplasmic vesicle, clathrin-coated vesicle membrane {ECO:0000250}; Peripheral membrane protein {ECO:0000250}; Cytoplasmic side {ECO:0000250}. Golgi apparatus {ECO:0000250}. Note=Component of the coat surrounding the cytoplasmic face of coated vesicles located at the Golgi complex. {ECO:0000250}.	AP-1 adaptor complex [GO:0030121]; cytosol [GO:0005829]; early endosome [GO:0005769]; lysosomal membrane [GO:0005765]; synaptic vesicle [GO:0008021]; trans-Golgi network [GO:0005802]; trans-Golgi network membrane [GO:0032588]	AP-1 adaptor complex [GO:0030121]; cytosol [GO:0005829]; early endosome [GO:0005769]; lysosomal membrane [GO:0005765]; synaptic vesicle [GO:0008021]; trans-Golgi network [GO:0005802]; trans-Golgi network membrane [GO:0032588]; clathrin binding [GO:0030276]; protein kinase binding [GO:0019901]; basolateral protein secretion [GO:0110010]; determination of left/right symmetry [GO:0007368]; heart dev…	clathrin binding [GO:0030276]; protein kinase binding [GO:0019901]	basolateral protein secretion [GO:0110010]; determination of left/right symmetry [GO:0007368]; heart development [GO:0007507]; intracellular protein transport [GO:0006886]; kidney development [GO:0001822]; melanosome assembly [GO:1903232]; platelet dense granule organization [GO:0060155]; vesicle-mediated transport [GO:0016192]	103935	943	0	0	28.9571	29.5	29.598	29.2834	29.7574	29.3721	26.9852	27.0981	27.1283	27.0661	27.1519	26.9591	1	0.999	15	17	23	12	20	15	15	17	23	12	20	15	33	40	43	29	37	31
O35657	Neu1 Neu	NEUR1_MOUSE	Sialidase-1 (EC 3.2.1.18) (G9 sialidase) (Lysosomal sialidase) (N-acetyl-alpha-neuraminidase 1)	SUBCELLULAR LOCATION: Lysosome membrane {ECO:0000269|PubMed:9384611}; Peripheral membrane protein {ECO:0000269|PubMed:9384611}; Lumenal side {ECO:0000269|PubMed:9384611}. Lysosome lumen {ECO:0000269|PubMed:9384611}. Cell membrane {ECO:0000269|PubMed:9384611}. Cytoplasmic vesicle {ECO:0000269|PubMed:9384611}. Note=Localized not only on the inner side of the lysosomal membrane and in the lysosomal …	cell junction [GO:0030054]; cytoplasmic vesicle [GO:0031410]; lysosomal lumen [GO:0043202]; lysosomal membrane [GO:0005765]; lysosome [GO:0005764]; plasma membrane [GO:0005886]	cell junction [GO:0030054]; cytoplasmic vesicle [GO:0031410]; lysosomal lumen [GO:0043202]; lysosomal membrane [GO:0005765]; lysosome [GO:0005764]; plasma membrane [GO:0005886]; exo-alpha-sialidase activity [GO:0004308]; lipid catabolic process [GO:0016042]; oligosaccharide catabolic process [GO:0009313]	exo-alpha-sialidase activity [GO:0004308]	lipid catabolic process [GO:0016042]; oligosaccharide catabolic process [GO:0009313]	44591	409	Y	0	23.3138					22.411	23.3138					22.411	0.999	0.9989	1	0	0	1	0	0	1	0	0	1	0	0	1	0	0	1	0	0
O35658	C1qbp Gc1qbp	C1QBP_MOUSE	Complement component 1 Q subcomponent-binding protein, mitochondrial (GC1q-R protein) (Glycoprotein gC1qBP) (C1qBP)	SUBCELLULAR LOCATION: Mitochondrion matrix {ECO:0000269|PubMed:17486078, ECO:0000269|PubMed:18166172}. Nucleus {ECO:0000250|UniProtKB:Q07021}. Cell membrane {ECO:0000250|UniProtKB:Q07021}; Peripheral membrane protein {ECO:0000250|UniProtKB:Q07021}; Extracellular side {ECO:0000250|UniProtKB:Q07021}. Secreted {ECO:0000250|UniProtKB:Q07021}. Cytoplasm {ECO:0000250|UniProtKB:Q07021}. Nucleus, nucleol…	cytoplasm [GO:0005737]; extracellular region [GO:0005576]; mitochondrial matrix [GO:0005759]; mitochondrion [GO:0005739]; nucleolus [GO:0005730]; nucleus [GO:0005634]; plasma membrane [GO:0005886]	cytoplasm [GO:0005737]; extracellular region [GO:0005576]; mitochondrial matrix [GO:0005759]; mitochondrion [GO:0005739]; nucleolus [GO:0005730]; nucleus [GO:0005634]; plasma membrane [GO:0005886]; adrenergic receptor binding [GO:0031690]; complement component C1q complex binding [GO:0001849]; enzyme inhibitor activity [GO:0004857]; hyaluronic acid binding [GO:0005540]; kininogen binding [GO:0030…	adrenergic receptor binding [GO:0031690]; complement component C1q complex binding [GO:0001849]; enzyme inhibitor activity [GO:0004857]; hyaluronic acid binding [GO:0005540]; kininogen binding [GO:0030984]; mitochondrial ribosome binding [GO:0097177]; mRNA binding [GO:0003729]; transcription corepressor activity [GO:0003714]	apoptotic process [GO:0006915]; complement activation, classical pathway [GO:0006958]; cytosolic ribosome assembly [GO:0042256]; DNA damage response [GO:0006974]; innate immune response [GO:0045087]; mRNA processing [GO:0006397]; negative regulation of defense response to virus [GO:0050687]; negative regulation of double-strand break repair via homologous recombination [GO:2000042]; negative regu…	31013	278	0	0	27.8798	29.4308	29.1544	27.9313	29.0235	29.4262	25.593	27.9298	27.7663	27.6017	27.7293	27.7043	1	0.999	5	20	14	7	9	13	5	20	14	7	9	13	5	20	14	7	9	13
O35660	Gstm6 Gstm5	GSTM6_MOUSE	Glutathione S-transferase Mu 6 (EC 2.5.1.18) (GST class-mu 6) (Glutathione-S-transferase class M5)	SUBCELLULAR LOCATION: Cytoplasm {ECO:0000250}.	cytoplasm [GO:0005737]	cytoplasm [GO:0005737]; glutathione transferase activity [GO:0004364]	glutathione transferase activity [GO:0004364]		25621	218	0	0	27.24	28.3633	27.6715	27.1346	27.3884	28.5796	26.7109	26.7806	26.2826	26.0678	25.7612	27.041	1	0.999	2	9	4	4	6	8	2	9	4	4	6	8	21	27	18	17	17	21
O35678	Mgll	MGLL_MOUSE	Monoglyceride lipase (MGL) (EC 3.1.1.23) (Monoacylglycerol lipase) (MAGL)	SUBCELLULAR LOCATION: Cytoplasm, cytosol {ECO:0000269|PubMed:18096503}. Membrane; Peripheral membrane protein {ECO:0000269|PubMed:18096503}.	axon [GO:0030424]; cerebellar climbing fiber to Purkinje cell synapse [GO:0150053]; cytosol [GO:0005829]; membrane [GO:0016020]; parallel fiber to Purkinje cell synapse [GO:0098688]; presynapse [GO:0098793]; synapse [GO:0045202]; varicosity [GO:0043196]	axon [GO:0030424]; cerebellar climbing fiber to Purkinje cell synapse [GO:0150053]; cytosol [GO:0005829]; membrane [GO:0016020]; parallel fiber to Purkinje cell synapse [GO:0098688]; presynapse [GO:0098793]; synapse [GO:0045202]; varicosity [GO:0043196]; monoacylglycerol lipase activity [GO:0047372]; acylglycerol catabolic process [GO:0046464]; arachidonate metabolic process [GO:0019369]; fatty a…	monoacylglycerol lipase activity [GO:0047372]	acylglycerol catabolic process [GO:0046464]; arachidonate metabolic process [GO:0019369]; fatty acid biosynthetic process [GO:0006633]; long-term synaptic depression [GO:0060292]; monoacylglycerol catabolic process [GO:0052651]; regulation of axon extension [GO:0030516]; regulation of endocannabinoid signaling pathway [GO:2000124]; regulation of inflammatory response [GO:0050727]; regulation of r…	33388	303	0	0	28.0695	29.4085	29.29	28.1191	29.0698	29.1849	26.8688	26.5966	26.885	26.3877	26.7371	26.8821	1	0.999	5	25	17	5	13	13	5	25	17	5	13	13	5	25	17	5	13	13
O35680	Mrps12 Rpms12	RT12_MOUSE	Small ribosomal subunit protein uS12m (28S ribosomal protein S12, mitochondrial) (MRP-S12) (S12mt) (MT-RPS12)	SUBCELLULAR LOCATION: Mitochondrion {ECO:0000250|UniProtKB:O15235}.	mitochondrial inner membrane [GO:0005743]; mitochondrial small ribosomal subunit [GO:0005763]; mitochondrion [GO:0005739]	mitochondrial inner membrane [GO:0005743]; mitochondrial small ribosomal subunit [GO:0005763]; mitochondrion [GO:0005739]; structural constituent of ribosome [GO:0003735]; mitochondrial translation [GO:0032543]	structural constituent of ribosome [GO:0003735]	mitochondrial translation [GO:0032543]	15437	139	Y	0	26.266	27.0332	26.737	26.3273	26.3345	26.4591	25.9761	26.4875	26.5502	25.804	25.82	25.831	1	0.999	3	3	3	1	2	2	3	3	3	1	2	2	3	3	3	1	2	2
O35682	Myadm Mug	MYADM_MOUSE	Myeloid-associated differentiation marker (Myeloid up-regulated protein)	SUBCELLULAR LOCATION: Membrane {ECO:0000305}; Multi-pass membrane protein {ECO:0000305}.	cell-cell junction [GO:0005911]; cortical actin cytoskeleton [GO:0030864]; membrane raft [GO:0045121]; plasma membrane [GO:0005886]; ruffle [GO:0001726]	cell-cell junction [GO:0005911]; cortical actin cytoskeleton [GO:0030864]; membrane raft [GO:0045121]; plasma membrane [GO:0005886]; ruffle [GO:0001726]; establishment of endothelial barrier [GO:0061028]; intracellular signal transduction [GO:0035556]; membrane raft organization [GO:0031579]; negative regulation of actin filament polymerization [GO:0030837]; negative regulation of gene expression…		establishment of endothelial barrier [GO:0061028]; intracellular signal transduction [GO:0035556]; membrane raft organization [GO:0031579]; negative regulation of actin filament polymerization [GO:0030837]; negative regulation of gene expression [GO:0010629]; negative regulation of heterotypic cell-cell adhesion [GO:0034115]; positive regulation of cell migration [GO:0030335]; positive regulation…	35285	320	0	7	24.6806	24.6363	24.7661	24.8643	24.0398	24.0789	24.6282	24.1242	24.2619	24.3582	23.9875	24.0265	1	0.999	2	3	3	2	2	2	2	3	3	2	2	2	2	3	3	2	2	2
O35683	Ndufa1	NDUA1_MOUSE	NADH dehydrogenase [ubiquinone] 1 alpha subcomplex subunit 1 (Complex I-MWFE) (CI-MWFE) (NADH-ubiquinone oxidoreductase MWFE subunit)	SUBCELLULAR LOCATION: Mitochondrion inner membrane {ECO:0000269|PubMed:38575788}; Single-pass membrane protein {ECO:0000269|PubMed:38575788}; Matrix side {ECO:0000269|PubMed:38575788}.	mitochondrial inner membrane [GO:0005743]; mitochondrion [GO:0005739]; respiratory chain complex I [GO:0045271]	mitochondrial inner membrane [GO:0005743]; mitochondrion [GO:0005739]; respiratory chain complex I [GO:0045271]; aerobic respiration [GO:0009060]; mitochondrial respiratory chain complex I assembly [GO:0032981]; proton motive force-driven mitochondrial ATP synthesis [GO:0042776]		aerobic respiration [GO:0009060]; mitochondrial respiratory chain complex I assembly [GO:0032981]; proton motive force-driven mitochondrial ATP synthesis [GO:0042776]	8139	70	0	1		26.3076	25.4716		25.3375	26.3211		26.3076	25.4716		25.3375	26.1715	1	0.999	0	1	2	0	1	2	0	1	2	0	1	2	0	1	2	0	1	2
O35685	Nudc	NUDC_MOUSE	Nuclear migration protein nudC (Nuclear distribution protein C homolog) (Silica-induced gene 92 protein) (SIG-92)	SUBCELLULAR LOCATION: Cytoplasm, cytoskeleton {ECO:0000250}. Nucleus {ECO:0000250}. Cytoplasm, cytoskeleton, spindle {ECO:0000250|UniProtKB:Q9Y266}. Midbody {ECO:0000250|UniProtKB:Q9Y266}. Note=A small proportion is nuclear, in a punctate pattern (By similarity). In a filamentous pattern adjacent to the nucleus of migrating cerebellar granule cells. Colocalizes with tubulin and dynein and with th…	cytosol [GO:0005829]; microtubule [GO:0005874]; midbody [GO:0030496]; mitotic spindle [GO:0072686]; nucleus [GO:0005634]	cytosol [GO:0005829]; microtubule [GO:0005874]; midbody [GO:0030496]; mitotic spindle [GO:0072686]; nucleus [GO:0005634]; cell division [GO:0051301]; mitotic metaphase chromosome alignment [GO:0007080]; mitotic spindle organization [GO:0007052]; nuclear migration [GO:0007097]; response to peptide hormone [GO:0043434]		cell division [GO:0051301]; mitotic metaphase chromosome alignment [GO:0007080]; mitotic spindle organization [GO:0007052]; nuclear migration [GO:0007097]; response to peptide hormone [GO:0043434]	38358	332	0	0	26.7383	26.2068	26.5248	27.1815	26.8097	26.4865	25.0319	24.7645	25.3511	25.4528	24.9359	25.3889	1	0.999	8	7	4	6	5	4	8	7	4	6	5	4	8	7	4	6	5	4
O35691	Pnn	PININ_MOUSE	Pinin	SUBCELLULAR LOCATION: Nucleus speckle {ECO:0000250}. Cell junction, desmosome {ECO:0000250}. Note=Cell-cell contact area, predominantly desmosome of intercellular adherens junction. Not a nucleocytoplasmic shuttling protein (By similarity). {ECO:0000250}.	cytoplasm [GO:0005737]; desmosome [GO:0030057]; nuclear speck [GO:0016607]; spliceosomal complex [GO:0005681]	cytoplasm [GO:0005737]; desmosome [GO:0030057]; nuclear speck [GO:0016607]; spliceosomal complex [GO:0005681]; DNA binding [GO:0003677]; cell-cell adhesion [GO:0098609]; mRNA processing [GO:0006397]; RNA splicing [GO:0008380]	DNA binding [GO:0003677]	cell-cell adhesion [GO:0098609]; mRNA processing [GO:0006397]; RNA splicing [GO:0008380]	82436	725	0	0	23.3273		21.7679		22.2136		23.3273		22.6448		22.2136		1	0.999	1	0	2	1	1	0	1	0	2	1	1	0	1	0	2	1	1	0
O35704	Sptlc1 Lcb1	SPTC1_MOUSE	Serine palmitoyltransferase 1 (EC 2.3.1.50) (Long chain base biosynthesis protein 1) (LCB 1) (Serine-palmitoyl-CoA transferase 1) (SPT 1) (SPT1)	SUBCELLULAR LOCATION: Endoplasmic reticulum membrane {ECO:0000269|PubMed:1317856, ECO:0000269|PubMed:26301690}; Single-pass membrane protein {ECO:0000269|PubMed:1317856}.	endoplasmic reticulum membrane [GO:0005789]; serine palmitoyltransferase complex [GO:0017059]	endoplasmic reticulum membrane [GO:0005789]; serine palmitoyltransferase complex [GO:0017059]; pyridoxal phosphate binding [GO:0030170]; serine C-palmitoyltransferase activity [GO:0004758]; ceramide biosynthetic process [GO:0046513]; lipophagy [GO:0061724]; positive regulation of lipophagy [GO:1904504]; regulation of fat cell apoptotic process [GO:1904649]; sphinganine biosynthetic process [GO:00…	pyridoxal phosphate binding [GO:0030170]; serine C-palmitoyltransferase activity [GO:0004758]	ceramide biosynthetic process [GO:0046513]; lipophagy [GO:0061724]; positive regulation of lipophagy [GO:1904504]; regulation of fat cell apoptotic process [GO:1904649]; sphinganine biosynthetic process [GO:0046511]; sphingolipid biosynthetic process [GO:0030148]; sphingolipid metabolic process [GO:0006665]; sphingomyelin biosynthetic process [GO:0006686]; sphingosine biosynthetic process [GO:004…	52535	473	0	2			21.9542						21.984				1	0.999	0	0	1	0	1	0	0	0	1	0	1	0	0	0	1	0	1	0
O35728	Cyp4a14	CP4AE_MOUSE	Cytochrome P450 4A14 (CYPIVA14) (Lauric acid hydroxylase)	SUBCELLULAR LOCATION: Endoplasmic reticulum membrane; Peripheral membrane protein. Microsome membrane; Peripheral membrane protein.	endoplasmic reticulum membrane [GO:0005789]	endoplasmic reticulum membrane [GO:0005789]; heme binding [GO:0020037]; iron ion binding [GO:0005506]; monooxygenase activity [GO:0004497]; oxidoreductase activity, acting on paired donors, with incorporation or reduction of molecular oxygen [GO:0016705]; fatty acid metabolic process [GO:0006631]	heme binding [GO:0020037]; iron ion binding [GO:0005506]; monooxygenase activity [GO:0004497]; oxidoreductase activity, acting on paired donors, with incorporation or reduction of molecular oxygen [GO:0016705]	fatty acid metabolic process [GO:0006631]	58720	507	0	1	31.9548	33.0202	33.4667	33.1341	33.3347	33.1257	29.962	30.0341	30.4652	30.5076	30.3021	29.9091	1	0.999	41	54	63	51	52	48	26	37	50	40	44	37	41	54	63	51	52	48
O35737	Hnrnph1 Hnrph Hnrph1	HNRH1_MOUSE	Heterogeneous nuclear ribonucleoprotein H (hnRNP H) [Cleaved into: Heterogeneous nuclear ribonucleoprotein H, N-terminally processed]	SUBCELLULAR LOCATION: Nucleus, nucleoplasm {ECO:0000250}.	nucleoplasm [GO:0005654]; nucleus [GO:0005634]; spliceosomal complex [GO:0005681]	nucleoplasm [GO:0005654]; nucleus [GO:0005634]; spliceosomal complex [GO:0005681]; RNA binding [GO:0003723]; cellular response to interleukin-7 [GO:0098761]; mRNA processing [GO:0006397]; regulation of RNA splicing [GO:0043484]; RNA splicing [GO:0008380]	RNA binding [GO:0003723]	cellular response to interleukin-7 [GO:0098761]; mRNA processing [GO:0006397]; regulation of RNA splicing [GO:0043484]; RNA splicing [GO:0008380]	49199	449	0	0	25.3599	24.5982	25.9559	26.3637	26.7265	25.5264	25.1398	24.9993	24.7482	25.1066	24.5534	24.4679	1	0.999	4	2	6	4	4	3	4	2	6	4	4	3	19	17	26	24	23	14
O35744	Chil3 Chi3l3 Ym1	CHIL3_MOUSE	Chitinase-like protein 3 (EC 3.2.1.52) (Beta-N-acetylhexosaminidase Ym1) (Chitinase-3-like protein 3) (ECF-L) (Eosinophil chemotactic cytokine) (Secreted protein Ym1)	SUBCELLULAR LOCATION: Secreted. Rough endoplasmic reticulum lumen. Nucleus envelope. Cytoplasm. Cytoplasmic granule. Note=Predominantly localizes to the lumen of rough endoplasmic reticulum (rER) and nuclear envelope in alveolar macrophages. Localizes to the dilated lumen of rER in immature neutrophils in spleen and in cytoplasmic granules in peritoneal neutrophils. Detected in needle-shaped crys…	cytoplasm [GO:0005737]; cytoplasmic vesicle [GO:0031410]; extracellular region [GO:0005576]; nuclear envelope [GO:0005635]; rough endoplasmic reticulum lumen [GO:0048237]	cytoplasm [GO:0005737]; cytoplasmic vesicle [GO:0031410]; extracellular region [GO:0005576]; nuclear envelope [GO:0005635]; rough endoplasmic reticulum lumen [GO:0048237]; beta-N-acetylglucosaminidase activity [GO:0016231]; beta-N-acetylhexosaminidase activity [GO:0004563]; carbohydrate binding [GO:0030246]; chitin binding [GO:0008061]; inflammatory response [GO:0006954]; polysaccharide catabolic…	beta-N-acetylglucosaminidase activity [GO:0016231]; beta-N-acetylhexosaminidase activity [GO:0004563]; carbohydrate binding [GO:0030246]; chitin binding [GO:0008061]	inflammatory response [GO:0006954]; polysaccharide catabolic process [GO:0000272]; response to nematode [GO:0009624]; response to selenium ion [GO:0010269]	44458	398	Y	0		24.6763	24.1571	23.8842	22.9959	24.1366		23.7467	23.4675	24.1164	23.2282	23.5152	1	0.999	0	4	2	2	2	3	0	2	2	2	2	2	0	4	2	2	2	3
O35841	Api5	API5_MOUSE	Apoptosis inhibitor 5 (API-5) (AAC-11)	SUBCELLULAR LOCATION: Nucleus {ECO:0000250}. Cytoplasm {ECO:0000250}. Note=Mainly nuclear.	cytoplasm [GO:0005737]; nuclear speck [GO:0016607]; spliceosomal complex [GO:0005681]	cytoplasm [GO:0005737]; nuclear speck [GO:0016607]; spliceosomal complex [GO:0005681]; fibroblast growth factor binding [GO:0017134]; fibroblast apoptotic process [GO:0044346]; negative regulation of fibroblast apoptotic process [GO:2000270]	fibroblast growth factor binding [GO:0017134]	fibroblast apoptotic process [GO:0044346]; negative regulation of fibroblast apoptotic process [GO:2000270]	56785	504	0	0	26.1845	23.6885	25.4301	26.6184	25.5348	24.1032	24.8487	24.3507	24.4869	24.9561	24.9587	24.7654	1	0.999	5	2	5	4	2	2	5	2	5	4	2	2	5	2	5	4	2	2
O35855	Bcat2 Bcatm Eca40	BCAT2_MOUSE	Branched-chain-amino-acid aminotransferase, mitochondrial (BCAT(m)) (EC 2.6.1.42)	SUBCELLULAR LOCATION: Mitochondrion {ECO:0000250|UniProtKB:O35854}.	mitochondrion [GO:0005739]; nucleoplasm [GO:0005654]	mitochondrion [GO:0005739]; nucleoplasm [GO:0005654]; branched-chain-amino-acid transaminase activity [GO:0004084]; L-isoleucine-2-oxoglutarate transaminase activity [GO:0052656]; L-leucine-2-oxoglutarate transaminase activity [GO:0052654]; L-valine-2-oxoglutarate transaminase activity [GO:0052655]; amino acid biosynthetic process [GO:0008652]; branched-chain amino acid biosynthetic process [GO:0…	branched-chain-amino-acid transaminase activity [GO:0004084]; L-isoleucine-2-oxoglutarate transaminase activity [GO:0052656]; L-leucine-2-oxoglutarate transaminase activity [GO:0052654]; L-valine-2-oxoglutarate transaminase activity [GO:0052655]	amino acid biosynthetic process [GO:0008652]; branched-chain amino acid biosynthetic process [GO:0009082]; branched-chain amino acid catabolic process [GO:0009083]; branched-chain amino acid metabolic process [GO:0009081]; cellular response to leukemia inhibitory factor [GO:1990830]; isoleucine catabolic process [GO:0006550]; isoleucine metabolic process [GO:0006549]; L-leucine metabolic process …	44127	393	0	0		25.1859		23.2181	24.0622			24.6553		23.2181	23.6202		1	0.999	0	4	0	0	2	0	0	4	0	0	2	0	0	4	0	0	2	0
O35857	Timm44 Mimt44 Tim44	TIM44_MOUSE	Mitochondrial import inner membrane translocase subunit TIM44	SUBCELLULAR LOCATION: Mitochondrion inner membrane {ECO:0000269|PubMed:9419343}; Peripheral membrane protein {ECO:0000269|PubMed:9419343}; Matrix side {ECO:0000269|PubMed:9419343}.	fibrillar center [GO:0001650]; mitochondrial inner membrane [GO:0005743]; mitochondrial matrix [GO:0005759]; mitochondrion [GO:0005739]; TIM23 mitochondrial import inner membrane translocase complex [GO:0005744]	fibrillar center [GO:0001650]; mitochondrial inner membrane [GO:0005743]; mitochondrial matrix [GO:0005759]; mitochondrion [GO:0005739]; TIM23 mitochondrial import inner membrane translocase complex [GO:0005744]; ATP binding [GO:0005524]; protein-folding chaperone binding [GO:0051087]; protein import into mitochondrial matrix [GO:0030150]	ATP binding [GO:0005524]; protein-folding chaperone binding [GO:0051087]	protein import into mitochondrial matrix [GO:0030150]	51091	452	0	0	28.1822	29.0004	28.9801	28.4679	29.2229	28.8222	25.8746	26.2313	26.2293	25.8351	26.3316	25.9003	1	0.999	15	22	17	8	21	13	15	22	17	8	21	13	15	22	17	8	21	13
O35864	Cops5 Csn5 Jab1 Kic2	CSN5_MOUSE	COP9 signalosome complex subunit 5 (SGN5) (Signalosome subunit 5) (EC 3.4.-.-) (Jun activation domain-binding protein 1) (Kip1 C-terminus-interacting protein 2)	SUBCELLULAR LOCATION: Cytoplasm, cytosol {ECO:0000269|PubMed:10721695}. Nucleus {ECO:0000269|PubMed:10721695}. Cytoplasm, perinuclear region {ECO:0000250|UniProtKB:Q92905}. Cytoplasmic vesicle, secretory vesicle, synaptic vesicle {ECO:0000250|UniProtKB:Q92905}. Note=Nuclear localization is diminished in the presence of IFIT3. {ECO:0000250|UniProtKB:Q92905}.	chromatin [GO:0000785]; COP9 signalosome [GO:0008180]; cytoplasm [GO:0005737]; cytosol [GO:0005829]; nucleoplasm [GO:0005654]; perinuclear region of cytoplasm [GO:0048471]; synaptic vesicle [GO:0008021]; transcription regulator complex [GO:0005667]	chromatin [GO:0000785]; COP9 signalosome [GO:0008180]; cytoplasm [GO:0005737]; cytosol [GO:0005829]; nucleoplasm [GO:0005654]; perinuclear region of cytoplasm [GO:0048471]; synaptic vesicle [GO:0008021]; transcription regulator complex [GO:0005667]; enzyme binding [GO:0019899]; macrophage migration inhibitory factor binding [GO:0035718]; metal ion binding [GO:0046872]; metal-dependent deubiquitin…	enzyme binding [GO:0019899]; macrophage migration inhibitory factor binding [GO:0035718]; metal ion binding [GO:0046872]; metal-dependent deubiquitinase activity [GO:0140492]; transcription coactivator activity [GO:0003713]	exosomal secretion [GO:1990182]; negative regulation of apoptotic process [GO:0043066]; positive regulation of DNA-binding transcription factor activity [GO:0051091]; positive regulation of transcription by RNA polymerase II [GO:0045944]; protein deneddylation [GO:0000338]; proteolysis [GO:0006508]; regulation of cell cycle [GO:0051726]; regulation of DNA-templated transcription [GO:0006355]; reg…	37549	334	0	0	26.4473	29.746	27.1863	27.8049	29.1475	27.8847	26.1756	26.8655	26.5196	26.3721	26.6077	26.7517	1	0.999	3	12	6	3	9	13	3	12	6	3	9	13	3	12	6	3	9	13
O35887	Calu	CALU_MOUSE	Calumenin (Crocalbin)	SUBCELLULAR LOCATION: Endoplasmic reticulum membrane {ECO:0000250|UniProtKB:O43852}. Golgi apparatus {ECO:0000250|UniProtKB:O43852}. Secreted {ECO:0000250|UniProtKB:O43852}. Melanosome {ECO:0000250|UniProtKB:O43852}. Sarcoplasmic reticulum lumen {ECO:0000250|UniProtKB:O43852}.	endoplasmic reticulum [GO:0005783]; endoplasmic reticulum lumen [GO:0005788]; endoplasmic reticulum membrane [GO:0005789]; extracellular region [GO:0005576]; Golgi apparatus [GO:0005794]; melanosome [GO:0042470]; sarcoplasmic reticulum lumen [GO:0033018]	endoplasmic reticulum [GO:0005783]; endoplasmic reticulum lumen [GO:0005788]; endoplasmic reticulum membrane [GO:0005789]; extracellular region [GO:0005576]; Golgi apparatus [GO:0005794]; melanosome [GO:0042470]; sarcoplasmic reticulum lumen [GO:0033018]; calcium ion binding [GO:0005509]	calcium ion binding [GO:0005509]		37064	315	Y	0	27.2423	27.8888	29.1043	27.8275	27.6897	28.8724	25.8773	26.3105	26.7002	26.3894	26.1838	26.5029	1	0.999	8	10	14	7	7	9	8	10	14	7	7	9	8	10	14	7	7	9
O35900	Lsm2 G7b	LSM2_MOUSE	U6 snRNA-associated Sm-like protein LSm2 (Protein G7b) (snRNP core Sm-like protein Sm-x5)	SUBCELLULAR LOCATION: Nucleus {ECO:0000250|UniProtKB:Q9Y333}.	cytoplasm [GO:0005737]; Lsm2-8 complex [GO:0120115]; nucleus [GO:0005634]; U2-type precatalytic spliceosome [GO:0071005]; U4/U6 x U5 tri-snRNP complex [GO:0046540]	cytoplasm [GO:0005737]; Lsm2-8 complex [GO:0120115]; nucleus [GO:0005634]; U2-type precatalytic spliceosome [GO:0071005]; U4/U6 x U5 tri-snRNP complex [GO:0046540]; protein kinase binding [GO:0019901]; RNA binding [GO:0003723]; mRNA catabolic process [GO:0006402]; mRNA splicing, via spliceosome [GO:0000398]; spliceosomal tri-snRNP complex assembly [GO:0000244]	protein kinase binding [GO:0019901]; RNA binding [GO:0003723]	mRNA catabolic process [GO:0006402]; mRNA splicing, via spliceosome [GO:0000398]; spliceosomal tri-snRNP complex assembly [GO:0000244]	10835	95	0	0		24.5338	25.1617		25.5604	25.5348		24.1676	24.7963		25.1557	25.147	1	0.999	0	2	2	0	2	2	0	2	2	0	2	2	0	2	2	0	2	2
O35943	Fxn Frda	FRDA_MOUSE	Frataxin, mitochondrial (Fxn) (EC 1.16.3.1) [Cleaved into: Frataxin intermediate form; Frataxin mature form; Extramitochondrial frataxin]	SUBCELLULAR LOCATION: [Frataxin mature form]: Mitochondrion {ECO:0000269|PubMed:17597094, ECO:0000269|PubMed:9241270}.; SUBCELLULAR LOCATION: [Extramitochondrial frataxin]: Cytoplasm, cytosol {ECO:0000250|UniProtKB:Q16595}.	iron-sulfur cluster assembly complex [GO:1990229]; mitochondrial [2Fe-2S] assembly complex [GO:0099128]; mitochondrion [GO:0005739]	iron-sulfur cluster assembly complex [GO:1990229]; mitochondrial [2Fe-2S] assembly complex [GO:0099128]; mitochondrion [GO:0005739]; 2 iron, 2 sulfur cluster binding [GO:0051537]; ferric iron binding [GO:0008199]; ferrous iron binding [GO:0008198]; ferroxidase activity [GO:0004322]; iron chaperone activity [GO:0034986]; [2Fe-2S] cluster assembly [GO:0044571]; [4Fe-4S] cluster assembly [GO:0044572…	2 iron, 2 sulfur cluster binding [GO:0051537]; ferric iron binding [GO:0008199]; ferrous iron binding [GO:0008198]; ferroxidase activity [GO:0004322]; iron chaperone activity [GO:0034986]	[2Fe-2S] cluster assembly [GO:0044571]; [4Fe-4S] cluster assembly [GO:0044572]; adult walking behavior [GO:0007628]; aerobic respiration [GO:0009060]; cellular response to hydrogen peroxide [GO:0070301]; embryo development ending in birth or egg hatching [GO:0009792]; heme biosynthetic process [GO:0006783]; intracellular iron ion homeostasis [GO:0006879]; iron ion transport [GO:0006826]; iron-sul…	22924	207	Y	0		23.1331	22.1526	23.3639	22.966			23.4931	22.5126	23.3639	23.326		1	0.999	2	1	1	1	0	0	2	1	1	1	0	0	2	1	1	1	0	0
O35945	Aldh1a7 Aldh-pb	AL1A7_MOUSE	Aldehyde dehydrogenase, cytosolic 1 (EC 1.2.1.3) (ALDH class 1) (ALDH-E1) (ALHDII) (Aldehyde dehydrogenase family 1 member A7) (Aldehyde dehydrogenase phenobarbital-inducible)	SUBCELLULAR LOCATION: Cytoplasm {ECO:0000250|UniProtKB:P13601}.	cytoplasm [GO:0005737]	cytoplasm [GO:0005737]; 3-chloroallyl aldehyde dehydrogenase activity [GO:0004028]; aldehyde dehydrogenase (NAD+) activity [GO:0004029]; benzaldehyde dehydrogenase (NAD+) activity [GO:0018479]; identical protein binding [GO:0042802]; ethanol catabolic process [GO:0006068]; fructose catabolic process [GO:0006001]; operant conditioning [GO:0035106]	3-chloroallyl aldehyde dehydrogenase activity [GO:0004028]; aldehyde dehydrogenase (NAD+) activity [GO:0004029]; benzaldehyde dehydrogenase (NAD+) activity [GO:0018479]; identical protein binding [GO:0042802]	ethanol catabolic process [GO:0006068]; fructose catabolic process [GO:0006001]; operant conditioning [GO:0035106]	54588	501	0	0	30.3328	32.9029	32.3148	31.4785	32.1566	33.0681	27.9023	29.9271	29.5239	28.8915	29.3838	30.0403	1	0.999	29	61	52	30	43	60	29	61	52	30	43	60	101	134	118	95	107	108
O35955	Psmb10 Lmp10 Mecl1	PSB10_MOUSE	Proteasome subunit beta type-10 (EC 3.4.25.1) (Low molecular mass protein 10) (Macropain subunit MECl-1) (Multicatalytic endopeptidase complex subunit MECl-1) (Proteasome MECl-1) (Proteasome subunit beta-2i)	SUBCELLULAR LOCATION: Cytoplasm {ECO:0000255|PROSITE-ProRule:PRU00809}. Nucleus {ECO:0000250}.	cytosol [GO:0005829]; nucleoplasm [GO:0005654]; proteasome core complex [GO:0005839]; proteasome core complex, beta-subunit complex [GO:0019774]; spermatoproteasome complex [GO:1990111]	cytosol [GO:0005829]; nucleoplasm [GO:0005654]; proteasome core complex [GO:0005839]; proteasome core complex, beta-subunit complex [GO:0019774]; spermatoproteasome complex [GO:1990111]; threonine-type endopeptidase activity [GO:0004298]; cell morphogenesis [GO:0000902]; proteolysis involved in protein catabolic process [GO:0051603]; T cell proliferation [GO:0042098]	threonine-type endopeptidase activity [GO:0004298]	cell morphogenesis [GO:0000902]; proteolysis involved in protein catabolic process [GO:0051603]; T cell proliferation [GO:0042098]	29063	273	0	0	26.8532	27.1954	26.4629	29.6197	26.8989	27.1504	25.4129	25.4959	25.2137	25.7537	25.1838	25.2515	1	0.999	5	6	7	4	7	7	5	6	7	4	7	7	5	6	7	4	7	7
O35969	Gamt	GAMT_MOUSE	Guanidinoacetate N-methyltransferase (EC 2.1.1.2)	SUBCELLULAR LOCATION: Cell projection, microvillus {ECO:0000269|PubMed:8312439}. Note=Detected in microvilli of the epithelial cells lining the caput epididymis.	cytosol [GO:0005829]; microvillus [GO:0005902]	cytosol [GO:0005829]; microvillus [GO:0005902]; guanidinoacetate N-methyltransferase activity [GO:0030731]; animal organ morphogenesis [GO:0009887]; creatine biosynthetic process [GO:0006601]; methylation [GO:0032259]; regulation of multicellular organism growth [GO:0040014]; spermatogenesis [GO:0007283]	guanidinoacetate N-methyltransferase activity [GO:0030731]	animal organ morphogenesis [GO:0009887]; creatine biosynthetic process [GO:0006601]; methylation [GO:0032259]; regulation of multicellular organism growth [GO:0040014]; spermatogenesis [GO:0007283]	26336	236	0	0	27.631	29.9286	29.5802	28.5477	29.5047	30.209	26.2081	27.3472	27.23	26.9731	27.1743	27.874	1	0.999	17	19	19	17	21	23	17	19	19	17	21	23	17	19	19	17	21	23
O35972	Mrpl23 L23mrp	RM23_MOUSE	Large ribosomal subunit protein uL23m (39S ribosomal protein L23, mitochondrial) (L23mt) (MRP-L23) (L23 mitochondrial-related protein)	SUBCELLULAR LOCATION: Mitochondrion {ECO:0000250|UniProtKB:Q16540}.	cytosolic ribosome [GO:0022626]; mitochondrial inner membrane [GO:0005743]; mitochondrial large ribosomal subunit [GO:0005762]; mitochondrion [GO:0005739]	cytosolic ribosome [GO:0022626]; mitochondrial inner membrane [GO:0005743]; mitochondrial large ribosomal subunit [GO:0005762]; mitochondrion [GO:0005739]; structural constituent of ribosome [GO:0003735]; mitochondrial translation [GO:0032543]; translation [GO:0006412]	structural constituent of ribosome [GO:0003735]	mitochondrial translation [GO:0032543]; translation [GO:0006412]	17122	146	0	0	26.1473	29.0647	28.8025	32.1804	26.7968	27.1538	25.9682	26.5622	26.8184	27.5702	26.3343	26.7422	1	0.999	6	8	6	3	6	6	6	8	6	3	6	6	6	8	6	3	6	6
O54692	Zw10	ZW10_MOUSE	Centromere/kinetochore protein zw10 homolog	SUBCELLULAR LOCATION: Cytoplasm {ECO:0000250|UniProtKB:O43264}. Endoplasmic reticulum membrane {ECO:0000250|UniProtKB:O43264}; Peripheral membrane protein {ECO:0000250|UniProtKB:O43264}. Chromosome, centromere, kinetochore {ECO:0000250|UniProtKB:O43264}. Cytoplasm, cytoskeleton, spindle {ECO:0000250|UniProtKB:O43264}. Lipid droplet {ECO:0000250|UniProtKB:O43264}. Note=Dynamic pattern of localizat…	cytosol [GO:0005829]; Dsl1/NZR complex [GO:0070939]; endoplasmic reticulum [GO:0005783]; endoplasmic reticulum membrane [GO:0005789]; kinetochore [GO:0000776]; kinetochore microtubule [GO:0005828]; lipid droplet [GO:0005811]; nucleus [GO:0005634]; RZZ complex [GO:1990423]; spindle pole [GO:0000922]	cytosol [GO:0005829]; Dsl1/NZR complex [GO:0070939]; endoplasmic reticulum [GO:0005783]; endoplasmic reticulum membrane [GO:0005789]; kinetochore [GO:0000776]; kinetochore microtubule [GO:0005828]; lipid droplet [GO:0005811]; nucleus [GO:0005634]; RZZ complex [GO:1990423]; spindle pole [GO:0000922]; cell division [GO:0051301]; endoplasmic reticulum to Golgi vesicle-mediated transport [GO:0006888]…		cell division [GO:0051301]; endoplasmic reticulum to Golgi vesicle-mediated transport [GO:0006888]; establishment of mitotic spindle orientation [GO:0000132]; Golgi organization [GO:0007030]; mitotic metaphase chromosome alignment [GO:0007080]; mitotic sister chromatid segregation [GO:0000070]; mitotic spindle assembly checkpoint signaling [GO:0007094]; protein localization to kinetochore [GO:003…	88063	779	0	0			25.6217	22.5611	22.6069				25.0831	26.2239	26.2697		0.9999	0.999	1	2	1	1	0	1	1	2	1	1	0	1	1	2	1	1	0	1
O54724	Cavin1 Ptrf	CAVN1_MOUSE	Caveolae-associated protein 1 (Cav-p60) (Cavin-1) (Polymerase I and transcript release factor)	SUBCELLULAR LOCATION: Membrane, caveola {ECO:0000269|PubMed:18056712, ECO:0000269|PubMed:18191225, ECO:0000269|PubMed:19546242, ECO:0000269|PubMed:25514038}. Cell membrane {ECO:0000269|PubMed:18056712, ECO:0000269|PubMed:18191225}. Microsome {ECO:0000250|UniProtKB:Q6NZI2}. Endoplasmic reticulum {ECO:0000269|PubMed:30188967}. Cytoplasm, cytosol {ECO:0000269|PubMed:18191225, ECO:0000269|PubMed:1954…	caveola [GO:0005901]; cytoplasm [GO:0005737]; cytosol [GO:0005829]; endoplasmic reticulum [GO:0005783]; mitochondrion [GO:0005739]; nucleus [GO:0005634]; protein-containing complex [GO:0032991]	caveola [GO:0005901]; cytoplasm [GO:0005737]; cytosol [GO:0005829]; endoplasmic reticulum [GO:0005783]; mitochondrion [GO:0005739]; nucleus [GO:0005634]; protein-containing complex [GO:0032991]; identical protein binding [GO:0042802]; rRNA primary transcript binding [GO:0042134]; positive regulation of cell motility [GO:2000147]; protein secretion [GO:0009306]; rRNA transcription [GO:0009303]; te…	identical protein binding [GO:0042802]; rRNA primary transcript binding [GO:0042134]	positive regulation of cell motility [GO:2000147]; protein secretion [GO:0009306]; rRNA transcription [GO:0009303]; termination of RNA polymerase I transcription [GO:0006363]; transcription initiation at RNA polymerase I promoter [GO:0006361]	43954	392	0	0	25.2023	28.0229	27.1577	25.4949	27.136	27.0047	24.2084	25.9557	25.1475	24.616	25.3349	25.3571	1	0.999	4	13	9	2	8	9	4	13	9	2	8	9	4	13	9	2	8	9
O54734	Ddost	OST48_MOUSE	Dolichyl-diphosphooligosaccharide--protein glycosyltransferase 48 kDa subunit (DDOST 48 kDa subunit) (Oligosaccharyl transferase 48 kDa subunit)	SUBCELLULAR LOCATION: Endoplasmic reticulum membrane {ECO:0000250|UniProtKB:Q29381}; Single-pass type I membrane protein {ECO:0000250|UniProtKB:Q29381}.	endoplasmic reticulum membrane [GO:0005789]; oligosaccharyltransferase complex [GO:0008250]	endoplasmic reticulum membrane [GO:0005789]; oligosaccharyltransferase complex [GO:0008250]; protein glycosylation [GO:0006486]; protein N-linked glycosylation [GO:0006487]; protein N-linked glycosylation via asparagine [GO:0018279]		protein glycosylation [GO:0006486]; protein N-linked glycosylation [GO:0006487]; protein N-linked glycosylation via asparagine [GO:0018279]	49028	441	Y	1	29.7235	30.9348	31.061	29.7449	30.8278	30.882	27.9251	28.2234	28.3825	27.7077	28.1343	28.5238	1	0.999	9	22	20	14	15	20	9	22	20	14	15	20	9	22	20	14	15	20
O54749	Cyp2j5	CP2J5_MOUSE	Cytochrome P450 2J5 (EC 1.14.14.1) (Arachidonic acid epoxygenase) (CYPIIJ5)	SUBCELLULAR LOCATION: Endoplasmic reticulum membrane; Peripheral membrane protein. Microsome membrane; Peripheral membrane protein.	endoplasmic reticulum membrane [GO:0005789]	endoplasmic reticulum membrane [GO:0005789]; heme binding [GO:0020037]; iron ion binding [GO:0005506]; oxidoreductase activity, acting on paired donors, with incorporation or reduction of molecular oxygen, reduced flavin or flavoprotein as one donor, and incorporation of one atom of oxygen [GO:0016712]; angiotensin-mediated vasoconstriction involved in regulation of systemic arterial blood pressu…	heme binding [GO:0020037]; iron ion binding [GO:0005506]; oxidoreductase activity, acting on paired donors, with incorporation or reduction of molecular oxygen, reduced flavin or flavoprotein as one donor, and incorporation of one atom of oxygen [GO:0016712]	angiotensin-mediated vasoconstriction involved in regulation of systemic arterial blood pressure [GO:0001998]; positive regulation of estrogen secretion [GO:2000863]; regulation of systemic arterial blood pressure by hormone [GO:0001990]; renal tubular secretion [GO:0097254]	57784	501	0	1	28.3216	30.5148	29.9736	29.1796	30.1683	30.6408	26.4216	27.3865	27.0804	26.3666	27.2709	27.3478	1	0.999	9	36	25	18	27	30	5	32	22	15	23	27	9	38	26	19	27	30
O54750	Cyp2j6	CP2J6_MOUSE	Cytochrome P450 2J6 (EC 1.14.14.1) (Arachidonic acid epoxygenase) (CYPIIJ6)	SUBCELLULAR LOCATION: Endoplasmic reticulum membrane; Peripheral membrane protein. Microsome membrane; Peripheral membrane protein.	endoplasmic reticulum [GO:0005783]; endoplasmic reticulum membrane [GO:0005789]	endoplasmic reticulum [GO:0005783]; endoplasmic reticulum membrane [GO:0005789]; arachidonate epoxygenase activity [GO:0008392]; heme binding [GO:0020037]; iron ion binding [GO:0005506]; oxidoreductase activity, acting on paired donors, with incorporation or reduction of molecular oxygen, reduced flavin or flavoprotein as one donor, and incorporation of one atom of oxygen [GO:0016712]	arachidonate epoxygenase activity [GO:0008392]; heme binding [GO:0020037]; iron ion binding [GO:0005506]; oxidoreductase activity, acting on paired donors, with incorporation or reduction of molecular oxygen, reduced flavin or flavoprotein as one donor, and incorporation of one atom of oxygen [GO:0016712]		57792	501	Y	0				22.4493						22.4493			1	0.9979	1	1	0	2	0	1	1	1	0	2	0	1	5	7	4	6	4	4
O54754	Aox1 Ao Ro	AOXA_MOUSE	Aldehyde oxidase 1 (EC 1.2.3.1) (Azaheterocycle hydroxylase 1) (EC 1.17.3.-) (Retinal oxidase)	SUBCELLULAR LOCATION: Cytoplasm {ECO:0000269|PubMed:10377246}.	cytosol [GO:0005829]	cytosol [GO:0005829]; 2 iron, 2 sulfur cluster binding [GO:0051537]; aldehyde oxidase activity [GO:0004031]; FAD binding [GO:0071949]; flavin adenine dinucleotide binding [GO:0050660]; iron ion binding [GO:0005506]; molybdopterin cofactor binding [GO:0043546]; NAD binding [GO:0051287]; protein homodimerization activity [GO:0042803]; lipid metabolic process [GO:0006629]; xenobiotic metabolic proce…	2 iron, 2 sulfur cluster binding [GO:0051537]; aldehyde oxidase activity [GO:0004031]; FAD binding [GO:0071949]; flavin adenine dinucleotide binding [GO:0050660]; iron ion binding [GO:0005506]; molybdopterin cofactor binding [GO:0043546]; NAD binding [GO:0051287]; protein homodimerization activity [GO:0042803]	lipid metabolic process [GO:0006629]; xenobiotic metabolic process [GO:0006805]	146678	1333	0	0	27.6478	30.2161	29.636	28.0631	29.3743	30.8445	25.5826	26.7295	26.1234	25.4502	25.8739	26.9799	1	0.999	15	42	37	12	27	40	15	42	37	12	27	40	15	44	38	13	29	41
O54774	Ap3d1 Ap3d	AP3D1_MOUSE	AP-3 complex subunit delta-1 (AP-3 complex subunit delta) (Adaptor-related protein complex 3 subunit delta-1) (Delta-adaptin) (mBLVR1)	SUBCELLULAR LOCATION: Cytoplasm {ECO:0000250}. Golgi apparatus membrane {ECO:0000250}; Peripheral membrane protein {ECO:0000250}; Cytoplasmic side {ECO:0000250}.	AP-3 adaptor complex [GO:0030123]; axon [GO:0030424]; axon cytoplasm [GO:1904115]; early endosome [GO:0005769]; endosome membrane [GO:0010008]; glutamatergic synapse [GO:0098978]; Golgi membrane [GO:0000139]; postsynapse [GO:0098794]; presynapse [GO:0098793]; presynaptic endosome [GO:0098830]; terminal bouton [GO:0043195]; trans-Golgi network [GO:0005802]	AP-3 adaptor complex [GO:0030123]; axon [GO:0030424]; axon cytoplasm [GO:1904115]; early endosome [GO:0005769]; endosome membrane [GO:0010008]; glutamatergic synapse [GO:0098978]; Golgi membrane [GO:0000139]; postsynapse [GO:0098794]; presynapse [GO:0098793]; presynaptic endosome [GO:0098830]; terminal bouton [GO:0043195]; trans-Golgi network [GO:0005802]; anterograde axonal transport [GO:0008089…		anterograde axonal transport [GO:0008089]; anterograde synaptic vesicle transport [GO:0048490]; antigen processing and presentation [GO:0019882]; antigen processing and presentation, exogenous lipid antigen via MHC class Ib [GO:0048007]; clathrin-coated vesicle cargo loading, AP-3-mediated [GO:0035654]; endosome to melanosome transport [GO:0035646]; intracellular protein transport [GO:0006886]; i…	135081	1199	0	0	23.2507	26.2305	27.1113	25.5765	27.2363	26.9404	24.7785	24.4739	24.6313	25.0698	24.8987	24.5146	1	0.999	2	5	9	5	8	3	2	5	9	5	8	3	2	5	9	5	8	3
O54782	Man2b2 Kiaa0935	MA2B2_MOUSE	Epididymis-specific alpha-mannosidase (EC 3.2.1.24) (Mannosidase alpha class 2B member 2)	SUBCELLULAR LOCATION: Secreted.	extracellular region [GO:0005576]; lysosomal lumen [GO:0043202]	extracellular region [GO:0005576]; lysosomal lumen [GO:0043202]; carbohydrate binding [GO:0030246]; mannan endo-1,6-alpha-mannosidase activity [GO:0008496]; metal ion binding [GO:0046872]; mannose metabolic process [GO:0006013]; oligosaccharide catabolic process [GO:0009313]	carbohydrate binding [GO:0030246]; mannan endo-1,6-alpha-mannosidase activity [GO:0008496]; metal ion binding [GO:0046872]	mannose metabolic process [GO:0006013]; oligosaccharide catabolic process [GO:0009313]	115610	1018	Y	0	23.1375	24.8079	25.0459	23.4123	24.4897	24.5224	23.585	23.935	23.9529	24.9679	23.6676	23.6224	1	0.999	2	0	1	1	1	0	2	0	1	1	1	0	2	0	1	1	1	0
O54825	Bysl	BYST_MOUSE	Bystin	SUBCELLULAR LOCATION: Cytoplasm {ECO:0000269|PubMed:17242206}. Nucleus, nucleolus {ECO:0000269|PubMed:17242206}. Note=Associated with 40S ribosomal subunits.	apical part of cell [GO:0045177]; chromosome [GO:0005694]; cytoplasm [GO:0005737]; nucleolus [GO:0005730]; nucleoplasm [GO:0005654]	apical part of cell [GO:0045177]; chromosome [GO:0005694]; cytoplasm [GO:0005737]; nucleolus [GO:0005730]; nucleoplasm [GO:0005654]; blastocyst formation [GO:0001825]; in utero embryonic development [GO:0001701]; maturation of SSU-rRNA from tricistronic rRNA transcript (SSU-rRNA, 5.8S rRNA, LSU-rRNA) [GO:0000462]; stem cell proliferation [GO:0072089]; trophectodermal cell differentiation [GO:0001…		blastocyst formation [GO:0001825]; in utero embryonic development [GO:0001701]; maturation of SSU-rRNA from tricistronic rRNA transcript (SSU-rRNA, 5.8S rRNA, LSU-rRNA) [GO:0000462]; stem cell proliferation [GO:0072089]; trophectodermal cell differentiation [GO:0001829]	49784	436	0	0			20.7504										0.882	0.9985	0	0	2	0	0	0	0	0	2	0	0	0	0	0	2	0	0	0
O54833	Csnk2a2	CSK22_MOUSE	Casein kinase II subunit alpha' (CK II alpha') (EC 2.7.11.1)	SUBCELLULAR LOCATION: Nucleus {ECO:0000269|PubMed:28355567}. Cytoplasm {ECO:0000269|PubMed:28355567}. Note=Interaction with SIRT6 prevents translocation into the nucleus. {ECO:0000269|PubMed:28355567}.	cytosol [GO:0005829]; PcG protein complex [GO:0031519]; protein kinase CK2 complex [GO:0005956]	cytosol [GO:0005829]; PcG protein complex [GO:0031519]; protein kinase CK2 complex [GO:0005956]; 3-phosphoinositide-dependent protein kinase activity [GO:0004676]; AMP-activated protein kinase activity [GO:0004679]; ATP binding [GO:0005524]; DNA-dependent protein kinase activity [GO:0004677]; eukaryotic translation initiation factor 2alpha kinase activity [GO:0004694]; histone H2AS1 kinase activi…	3-phosphoinositide-dependent protein kinase activity [GO:0004676]; AMP-activated protein kinase activity [GO:0004679]; ATP binding [GO:0005524]; DNA-dependent protein kinase activity [GO:0004677]; eukaryotic translation initiation factor 2alpha kinase activity [GO:0004694]; histone H2AS1 kinase activity [GO:0044024]; histone H2AS121 kinase activity [GO:0072371]; histone H2AT120 kinase activity [G…	apoptotic process [GO:0006915]; double-strand break repair [GO:0006302]; negative regulation of proteasomal ubiquitin-dependent protein catabolic process [GO:0032435]; regulation of cell cycle [GO:0051726]; regulation of chromosome separation [GO:1905818]; spermatogenesis [GO:0007283]; Wnt signaling pathway [GO:0016055]	41215	350	0	0	24.2096	21.6906						23.0867					1	0.999	1	0	1	0	1	0	1	0	1	0	1	0	2	1	1	1	1	0
O54879	Hmgb3 Hmg2a Hmg4	HMGB3_MOUSE	High mobility group protein B3 (High mobility group protein 2a) (HMG-2a) (High mobility group protein 4) (HMG-4)	SUBCELLULAR LOCATION: Nucleus {ECO:0000250|UniProtKB:P40618, ECO:0000255|PROSITE-ProRule:PRU00267}. Chromosome {ECO:0000305}. Cytoplasm {ECO:0000269|PubMed:19890330}.	chromosome [GO:0005694]; cytoplasm [GO:0005737]; nucleus [GO:0005634]	chromosome [GO:0005694]; cytoplasm [GO:0005737]; nucleus [GO:0005634]; DNA binding [GO:0003677]; DNA binding, bending [GO:0008301]; four-way junction DNA binding [GO:0000400]; RNA binding [GO:0003723]; DNA geometric change [GO:0032392]; innate immune response [GO:0045087]; negative regulation of B cell differentiation [GO:0045578]; negative regulation of myeloid cell differentiation [GO:0045638]	DNA binding [GO:0003677]; DNA binding, bending [GO:0008301]; four-way junction DNA binding [GO:0000400]; RNA binding [GO:0003723]	DNA geometric change [GO:0032392]; innate immune response [GO:0045087]; negative regulation of B cell differentiation [GO:0045578]; negative regulation of myeloid cell differentiation [GO:0045638]	23010	200	0	0	24.6918	24.4899	24.5613	24.2929	24.0302	24.3339	24.6918	24.4899	24.5613	24.2929	24.0302	24.3339	0.9956	0.999	1	2	2	3	1	1	1	2	2	3	1	1	1	2	2	3	1	1
O54890	Itgb3	ITB3_MOUSE	Integrin beta-3 (Platelet membrane glycoprotein IIIa) (GPIIIa) (CD antigen CD61)	SUBCELLULAR LOCATION: Cell membrane {ECO:0000250|UniProtKB:P05106}; Single-pass type I membrane protein {ECO:0000250|UniProtKB:P05106}. Cell projection, lamellipodium membrane {ECO:0000250|UniProtKB:P05106}. Cell junction, focal adhesion {ECO:0000269|PubMed:29038237}. Postsynaptic cell membrane {ECO:0000269|PubMed:18549786}; Single-pass type I membrane protein {ECO:0000305}. Synapse {ECO:0000269|…	alpha9-beta1 integrin-ADAM8 complex [GO:0071133]; alphav-beta3 integrin-HMGB1 complex [GO:0035868]; alphav-beta3 integrin-IGF-1-IGF1R complex [GO:0035867]; alphav-beta3 integrin-PKCalpha complex [GO:0035866]; apical plasma membrane [GO:0016324]; cell surface [GO:0009986]; cell-cell junction [GO:0005911]; external side of plasma membrane [GO:0009897]; filopodium membrane [GO:0031527]; focal adhesi…	alpha9-beta1 integrin-ADAM8 complex [GO:0071133]; alphav-beta3 integrin-HMGB1 complex [GO:0035868]; alphav-beta3 integrin-IGF-1-IGF1R complex [GO:0035867]; alphav-beta3 integrin-PKCalpha complex [GO:0035866]; apical plasma membrane [GO:0016324]; cell surface [GO:0009986]; cell-cell junction [GO:0005911]; external side of plasma membrane [GO:0009897]; filopodium membrane [GO:0031527]; focal adhesi…	C-X3-C chemokine binding [GO:0019960]; enzyme binding [GO:0019899]; extracellular matrix binding [GO:0050840]; fibrinogen binding [GO:0070051]; fibroblast growth factor binding [GO:0017134]; fibronectin binding [GO:0001968]; identical protein binding [GO:0042802]; insulin-like growth factor I binding [GO:0031994]; integrin binding [GO:0005178]; metal ion binding [GO:0046872]; neuregulin binding […	apolipoprotein A-I-mediated signaling pathway [GO:0038027]; apoptotic cell clearance [GO:0043277]; blood coagulation, fibrin clot formation [GO:0072378]; cell adhesion mediated by integrin [GO:0033627]; cell projection morphogenesis [GO:0048858]; cell-matrix adhesion [GO:0007160]; cell-substrate junction assembly [GO:0007044]; cellular response to insulin-like growth factor stimulus [GO:1990314];…	86738	787	Y	1	23.4627	23.3101	23.5343	22.5816	23.1235	23.1832	22.6383	22.422	22.6013	22.7	22.089	22.2148	1	0.999	2	1	3	2	3	1	2	1	3	2	3	1	2	1	3	2	3	1
O54909	Rdh16 Crad Crad1 Rdh1 Rdh6	RDH16_MOUSE	Retinol dehydrogenase 16 (EC 1.1.1.105) (EC 1.1.1.209) (EC 1.1.1.315) (EC 1.1.1.53) (Cis-retinol androgen dehydrogenase 1)	SUBCELLULAR LOCATION: Endoplasmic reticulum membrane {ECO:0000269|PubMed:11279029, ECO:0000269|PubMed:15355969, ECO:0000269|PubMed:16223484}; Single-pass membrane protein {ECO:0000255}. Microsome membrane {ECO:0000269|PubMed:9407098}.	endoplasmic reticulum lumen [GO:0005788]; endoplasmic reticulum membrane [GO:0005789]; organelle membrane [GO:0031090]	endoplasmic reticulum lumen [GO:0005788]; endoplasmic reticulum membrane [GO:0005789]; organelle membrane [GO:0031090]; 11-cis-retinol dehydrogenase [GO:0106429]; all-trans-retinol dehydrogenase (NAD+) activity [GO:0004745]; androstan-3-alpha,17-beta-diol dehydrogenase activity [GO:0047044]; androsterone dehydrogenase activity [GO:0047023]; identical protein binding [GO:0042802]; 9-cis-retinoic a…	11-cis-retinol dehydrogenase [GO:0106429]; all-trans-retinol dehydrogenase (NAD+) activity [GO:0004745]; androstan-3-alpha,17-beta-diol dehydrogenase activity [GO:0047044]; androsterone dehydrogenase activity [GO:0047023]; identical protein binding [GO:0042802]	9-cis-retinoic acid biosynthetic process [GO:0042904]; retinoid metabolic process [GO:0001523]; retinol metabolic process [GO:0042572]; steroid metabolic process [GO:0008202]	35744	317	Y	0	29.4442	30.9707	30.3936	29.8151	30.614	31.4729	27.5578	28.511	28.2772	27.8398	28.3288	28.8541	1	0.999	16	21	21	12	20	20	16	21	21	12	20	20	39	36	42	25	32	38
O54916	Reps1	REPS1_MOUSE	RalBP1-associated Eps domain-containing protein 1 (RalBP1-interacting protein 1)	SUBCELLULAR LOCATION: Membrane, clathrin-coated pit {ECO:0000250}. Note=Colocalize with ITSN1 at the plasma membrane in structures that are most probably clathrin-coated pits. {ECO:0000250}.	clathrin-coated pit [GO:0005905]; cytosol [GO:0005829]; nucleoplasm [GO:0005654]; plasma membrane [GO:0005886]	clathrin-coated pit [GO:0005905]; cytosol [GO:0005829]; nucleoplasm [GO:0005654]; plasma membrane [GO:0005886]; calcium ion binding [GO:0005509]; SH3 domain binding [GO:0017124]	calcium ion binding [GO:0005509]; SH3 domain binding [GO:0017124]		86519	795	0	0				23.7733									1	0.999	0	0	0	1	0	0	0	0	0	1	0	0	0	0	0	1	0	0
O54950	Prkag1 Prkaac	AAKG1_MOUSE	5'-AMP-activated protein kinase subunit gamma-1 (AMPK gamma1) (AMPK subunit gamma-1) (AMPKg)		cytosol [GO:0005829]; nucleoplasm [GO:0005654]; nucleotide-activated protein kinase complex [GO:0031588]; nucleus [GO:0005634]	cytosol [GO:0005829]; nucleoplasm [GO:0005654]; nucleotide-activated protein kinase complex [GO:0031588]; nucleus [GO:0005634]; ADP binding [GO:0043531]; AMP binding [GO:0016208]; AMP-activated protein kinase activity [GO:0004679]; ATP binding [GO:0005524]; protein kinase binding [GO:0019901]; protein kinase regulator activity [GO:0019887]; cellular response to nutrient levels [GO:0031669]; fatty…	ADP binding [GO:0043531]; AMP binding [GO:0016208]; AMP-activated protein kinase activity [GO:0004679]; ATP binding [GO:0005524]; protein kinase binding [GO:0019901]; protein kinase regulator activity [GO:0019887]	cellular response to nutrient levels [GO:0031669]; fatty acid biosynthetic process [GO:0006633]; import into nucleus [GO:0051170]; positive regulation of gene expression [GO:0010628]	37520	330	0	0	24.3252	26.4344	26.7092	25.8942	26.5524	26.6401	25.1776	24.9269	25.0059	24.8406	25.1736	25.2015	1	0.999	2	8	8	2	3	4	1	7	7	1	3	4	2	8	8	2	3	4
O54962	Banf1 Baf L2bp1	BAF_MOUSE	Barrier-to-autointegration factor (LAP2-binding protein 1) [Cleaved into: Barrier-to-autointegration factor, N-terminally processed]	SUBCELLULAR LOCATION: Nucleus {ECO:0000250|UniProtKB:O75531}. Chromosome {ECO:0000250|UniProtKB:O75531}. Nucleus envelope {ECO:0000250|UniProtKB:O75531}. Cytoplasm {ECO:0000250|UniProtKB:O75531}. Note=Significantly enriched at the nuclear inner membrane, diffusely throughout the nucleus during interphase and concentrated at the chromosomes during the M-phase. The phosphorylated form (by VRK1) sho…	chromatin [GO:0000785]; condensed chromosome [GO:0000793]; cytosol [GO:0005829]; nuclear envelope [GO:0005635]; nucleoplasm [GO:0005654]	chromatin [GO:0000785]; condensed chromosome [GO:0000793]; cytosol [GO:0005829]; nuclear envelope [GO:0005635]; nucleoplasm [GO:0005654]; DNA binding [GO:0003677]; double-stranded DNA binding [GO:0003690]; protein homodimerization activity [GO:0042803]; chromatin organization [GO:0006325]; DNA integration [GO:0015074]; establishment of integrated proviral latency [GO:0075713]; mitotic nuclear mem…	DNA binding [GO:0003677]; double-stranded DNA binding [GO:0003690]; protein homodimerization activity [GO:0042803]	chromatin organization [GO:0006325]; DNA integration [GO:0015074]; establishment of integrated proviral latency [GO:0075713]; mitotic nuclear membrane reassembly [GO:0007084]; negative regulation of cGAS/STING signaling pathway [GO:0160049]; negative regulation of innate immune response [GO:0045824]; negative regulation of protein ADP-ribosylation [GO:0010836]; negative regulation of type I inter…	10103	89	0	0	26.1762	26.0373	27.0385	27.5072	26.098	26.6421	26.0717	25.2685	26.1713	26.7312	25.9935	26.1149	1	0.999	1	3	1	2	0	2	1	3	1	2	0	2	1	3	1	2	0	2
O54984	Get3 Arsa Asna1	GET3_MOUSE	ATPase GET3 (EC 3.6.4.-) (Arsenical pump-driving ATPase) (Arsenite-stimulated ATPase) (Guided entry of tail-anchored proteins factor 3, ATPase)	SUBCELLULAR LOCATION: Cytoplasm {ECO:0000250|UniProtKB:O43681, ECO:0000255|HAMAP-Rule:MF_03112}. Endoplasmic reticulum {ECO:0000250|UniProtKB:O43681, ECO:0000255|HAMAP-Rule:MF_03112}. Nucleus, nucleolus {ECO:0000250|UniProtKB:O43681, ECO:0000255|HAMAP-Rule:MF_03112}.	endoplasmic reticulum membrane [GO:0005789]; GET complex [GO:0043529]; nucleolus [GO:0005730]; nucleoplasm [GO:0005654]	endoplasmic reticulum membrane [GO:0005789]; GET complex [GO:0043529]; nucleolus [GO:0005730]; nucleoplasm [GO:0005654]; ATP binding [GO:0005524]; ATP hydrolysis activity [GO:0016887]; membrane insertase activity [GO:0032977]; metal ion binding [GO:0046872]; post-translational protein targeting to endoplasmic reticulum membrane [GO:0006620]; tail-anchored membrane protein insertion into ER membra…	ATP binding [GO:0005524]; ATP hydrolysis activity [GO:0016887]; membrane insertase activity [GO:0032977]; metal ion binding [GO:0046872]	post-translational protein targeting to endoplasmic reticulum membrane [GO:0006620]; tail-anchored membrane protein insertion into ER membrane [GO:0071816]	38823	348	0	0	26.4925	27.772	27.4254	26.7551	27.4149	27.9786	25.4907	25.8529	25.6458	25.671	25.853	26.1153	1	0.999	4	8	7	3	4	11	4	8	7	3	4	11	4	8	7	3	4	11
O54988	Slk Kiaa0204 Stk2	SLK_MOUSE	STE20-like serine/threonine-protein kinase (STE20-like kinase) (mSLK) (EC 2.7.11.1) (Etk4) (STE20-related kinase SMAK) (STE20-related serine/threonine-protein kinase) (STE20-related kinase) (Serine/threonine-protein kinase 2)	SUBCELLULAR LOCATION: Cytoplasm {ECO:0000269|PubMed:10611247, ECO:0000269|PubMed:9808774}.	cell leading edge [GO:0031252]; cytoplasm [GO:0005737]; perinuclear region of cytoplasm [GO:0048471]	cell leading edge [GO:0031252]; cytoplasm [GO:0005737]; perinuclear region of cytoplasm [GO:0048471]; 3-phosphoinositide-dependent protein kinase activity [GO:0004676]; AMP-activated protein kinase activity [GO:0004679]; ATP binding [GO:0005524]; DNA-dependent protein kinase activity [GO:0004677]; eukaryotic translation initiation factor 2alpha kinase activity [GO:0004694]; histone H2AS1 kinase a…	3-phosphoinositide-dependent protein kinase activity [GO:0004676]; AMP-activated protein kinase activity [GO:0004679]; ATP binding [GO:0005524]; DNA-dependent protein kinase activity [GO:0004677]; eukaryotic translation initiation factor 2alpha kinase activity [GO:0004694]; histone H2AS1 kinase activity [GO:0044024]; histone H2AS121 kinase activity [GO:0072371]; histone H2AT120 kinase activity [G…	apoptotic process [GO:0006915]; cytoplasmic microtubule organization [GO:0031122]; protein autophosphorylation [GO:0046777]; regulation of apoptotic process [GO:0042981]; regulation of cell migration [GO:0030334]; regulation of focal adhesion assembly [GO:0051893]	141457	1233	0	0	21.7813			22.8965	22.6864	22.3808	21.7813			22.8965	22.6864	22.3808	1	0.999	1	0	0	1	1	0	1	0	0	1	1	0	1	0	0	1	1	0
O55003	Bnip3 Nip3	BNIP3_MOUSE	BCL2/adenovirus E1B 19 kDa protein-interacting protein 3	SUBCELLULAR LOCATION: Mitochondrion. Mitochondrion outer membrane {ECO:0000250}; Single-pass membrane protein {ECO:0000250}. Note=Coexpression with the EIB 19-kDa protein results in a shift in NIP3 localization pattern to the nuclear envelope. Colocalizes with ACAA2 in the mitochondria. Colocalizes with SPATA18 at the mitochondrion outer membrane (By similarity). {ECO:0000250}.	cytoplasm [GO:0005737]; dendrite [GO:0030425]; endoplasmic reticulum membrane [GO:0005789]; mitochondrial membrane [GO:0031966]; mitochondrial outer membrane [GO:0005741]; mitochondrion [GO:0005739]; nuclear envelope [GO:0005635]; nucleoplasm [GO:0005654]; nucleus [GO:0005634]; postsynaptic density [GO:0014069]	cytoplasm [GO:0005737]; dendrite [GO:0030425]; endoplasmic reticulum membrane [GO:0005789]; mitochondrial membrane [GO:0031966]; mitochondrial outer membrane [GO:0005741]; mitochondrion [GO:0005739]; nuclear envelope [GO:0005635]; nucleoplasm [GO:0005654]; nucleus [GO:0005634]; postsynaptic density [GO:0014069]; endoplasmic reticulum-autophagosome adaptor activity [GO:0140506]; GTPase binding [GO…	endoplasmic reticulum-autophagosome adaptor activity [GO:0140506]; GTPase binding [GO:0051020]; identical protein binding [GO:0042802]; mitochondrion autophagosome adaptor activity [GO:0140580]; protein homodimerization activity [GO:0042803]	apoptotic process [GO:0006915]; autophagic cell death [GO:0048102]; brown fat cell differentiation [GO:0050873]; cardiac muscle cell apoptotic process [GO:0010659]; cellular response to cobalt ion [GO:0071279]; cellular response to hydrogen peroxide [GO:0070301]; cellular response to hypoxia [GO:0071456]; cellular response to mechanical stimulus [GO:0071260]; cerebral cortex development [GO:00219…	20978	187	0	1	25.9818	25.8404	26.8449	26.6016	26.9282	25.2057	25.1636	25.1751	25.8456	25.5556	25.7105	25.2224	1	0.999	3	4	3	3	5	1	3	4	3	3	5	1	3	4	3	3	5	1
O55013	Trappc3 Bet3	TPPC3_MOUSE	Trafficking protein particle complex subunit 3 (BET3 homolog)	SUBCELLULAR LOCATION: Golgi apparatus, cis-Golgi network {ECO:0000250}. Endoplasmic reticulum {ECO:0000250}.	cytoplasm [GO:0005737]; cytosol [GO:0005829]; endoplasmic reticulum [GO:0005783]; Golgi membrane [GO:0000139]; TRAPP complex [GO:0030008]; TRAPPII protein complex [GO:1990071]; TRAPPIII protein complex [GO:1990072]	cytoplasm [GO:0005737]; cytosol [GO:0005829]; endoplasmic reticulum [GO:0005783]; Golgi membrane [GO:0000139]; TRAPP complex [GO:0030008]; TRAPPII protein complex [GO:1990071]; TRAPPIII protein complex [GO:1990072]; COPII vesicle coating [GO:0048208]; endoplasmic reticulum to Golgi vesicle-mediated transport [GO:0006888]; vesicle coating [GO:0006901]; vesicle tethering [GO:0099022]		COPII vesicle coating [GO:0048208]; endoplasmic reticulum to Golgi vesicle-mediated transport [GO:0006888]; vesicle coating [GO:0006901]; vesicle tethering [GO:0099022]	20302	180	0	0	23.4645	23.6776	25.8142	25.9143	26.0615	23.2742	24.0007	24.2138	24.4731	24.2302	24.4539	23.8104	1	0.9988	2	1	1	2	3	1	2	1	1	2	3	1	2	1	1	2	3	1
O55022	Pgrmc1 Pgrmc	PGRC1_MOUSE	Membrane-associated progesterone receptor component 1 (mPR)	SUBCELLULAR LOCATION: Microsome membrane {ECO:0000250|UniProtKB:Q95250}; Single-pass membrane protein {ECO:0000255}. Endoplasmic reticulum membrane {ECO:0000250|UniProtKB:O00264}; Single-pass membrane protein {ECO:0000255}. Mitochondrion outer membrane {ECO:0000269|PubMed:27599036}; Single-pass membrane protein {ECO:0000305}; Extracellular side {ECO:0000269|PubMed:27599036}. Secreted {ECO:0000250…	endoplasmic reticulum membrane [GO:0005789]; extracellular region [GO:0005576]; mitochondrial outer membrane [GO:0005741]	endoplasmic reticulum membrane [GO:0005789]; extracellular region [GO:0005576]; mitochondrial outer membrane [GO:0005741]; heme binding [GO:0020037]; metal ion binding [GO:0046872]; protein homodimerization activity [GO:0042803]; steroid binding [GO:0005496]; heme biosynthetic process [GO:0006783]; positive regulation of lipoprotein transport [GO:0140077]; positive regulation of protein localizat…	heme binding [GO:0020037]; metal ion binding [GO:0046872]; protein homodimerization activity [GO:0042803]; steroid binding [GO:0005496]	heme biosynthetic process [GO:0006783]; positive regulation of lipoprotein transport [GO:0140077]; positive regulation of protein localization to plasma membrane [GO:1903078]	21694	195	0	1	31.9879	32.6392	32.6893	32.3825	32.5097	32.5044	30.0488	30.4097	30.4588	30.2636	30.3907	30.2333	1	0.999	41	49	42	44	38	43	40	48	42	42	36	42	41	49	42	44	38	43
O55023	Impa1	IMPA1_MOUSE	Inositol monophosphatase 1 (IMP 1) (IMPase 1) (EC 3.1.3.25) (D-galactose 1-phosphate phosphatase) (EC 3.1.3.94) (Inositol-1(or 4)-monophosphatase 1) (Lithium-sensitive myo-inositol monophosphatase A1)	SUBCELLULAR LOCATION: Cytoplasm {ECO:0000250|UniProtKB:P29218}.	cytoplasm [GO:0005737]	cytoplasm [GO:0005737]; inositol monophosphate 1-phosphatase activity [GO:0008934]; inositol monophosphate phosphatase activity [GO:0052834]; lithium ion binding [GO:0031403]; magnesium ion binding [GO:0000287]; manganese ion binding [GO:0030145]; protein homodimerization activity [GO:0042803]; inositol biosynthetic process [GO:0006021]; inositol metabolic process [GO:0006020]; phosphatidylinosit…	inositol monophosphate 1-phosphatase activity [GO:0008934]; inositol monophosphate phosphatase activity [GO:0052834]; lithium ion binding [GO:0031403]; magnesium ion binding [GO:0000287]; manganese ion binding [GO:0030145]; protein homodimerization activity [GO:0042803]	inositol biosynthetic process [GO:0006021]; inositol metabolic process [GO:0006020]; phosphatidylinositol phosphate biosynthetic process [GO:0046854]	30436	277	0	0	28.0942	28.3476	28.3167	27.9931	27.9293	28.1813	26.0418	26.0908	26.056	25.8284	25.6623	25.9686	1	0.999	14	11	9	9	8	9	14	11	9	9	8	9	14	11	9	9	8	9
O55028	Bckdk	BCKD_MOUSE	Branched-chain alpha-ketoacid dehydrogenase kinase (BCKDH kinase) (BCKDHKIN) (BDK) (EC 2.7.11.1) ([3-methyl-2-oxobutanoate dehydrogenase [lipoamide]] kinase, mitochondrial) (EC 2.7.11.4)	SUBCELLULAR LOCATION: Mitochondrion matrix. Mitochondrion {ECO:0000250|UniProtKB:O14874}.	mitochondrial matrix [GO:0005759]; mitochondrion [GO:0005739]; oxoglutarate dehydrogenase complex [GO:0045252]	mitochondrial matrix [GO:0005759]; mitochondrion [GO:0005739]; oxoglutarate dehydrogenase complex [GO:0045252]; [3-methyl-2-oxobutanoate dehydrogenase (acetyl-transferring)] kinase activity [GO:0047323]; ATP binding [GO:0005524]; metal ion binding [GO:0046872]; protein kinase activity [GO:0004672]; protein serine kinase activity [GO:0106310]; protein serine/threonine kinase activity [GO:0004674];…	[3-methyl-2-oxobutanoate dehydrogenase (acetyl-transferring)] kinase activity [GO:0047323]; ATP binding [GO:0005524]; metal ion binding [GO:0046872]; protein kinase activity [GO:0004672]; protein serine kinase activity [GO:0106310]; protein serine/threonine kinase activity [GO:0004674]; protein serine/threonine phosphatase activity [GO:0004722]	branched-chain amino acid catabolic process [GO:0009083]; lipid biosynthetic process [GO:0008610]	46588	412	0	0		23.8757	22.2755		22.1095	23.1891		23.8857	22.2854		22.1195	23.199	1	0.999	0	2	0	0	1	1	0	2	0	0	1	1	0	2	0	0	1	1
O55029	Copb2	COPB2_MOUSE	Coatomer subunit beta' (Beta'-coat protein) (Beta'-COP) (p102)	SUBCELLULAR LOCATION: Cytoplasm, cytosol {ECO:0000269|PubMed:17360540}. Golgi apparatus membrane {ECO:0000250}; Peripheral membrane protein {ECO:0000250}; Cytoplasmic side {ECO:0000250}. Cytoplasmic vesicle, COPI-coated vesicle membrane {ECO:0000250}; Peripheral membrane protein {ECO:0000250}; Cytoplasmic side {ECO:0000250}. Note=The coatomer is cytoplasmic or polymerized on the cytoplasmic side …	COPI vesicle coat [GO:0030126]; cytosol [GO:0005829]; Golgi apparatus [GO:0005794]; Golgi membrane [GO:0000139]	COPI vesicle coat [GO:0030126]; cytosol [GO:0005829]; Golgi apparatus [GO:0005794]; Golgi membrane [GO:0000139]; structural molecule activity [GO:0005198]; intra-Golgi vesicle-mediated transport [GO:0006891]; intracellular protein transport [GO:0006886]; retrograde vesicle-mediated transport, Golgi to endoplasmic reticulum [GO:0006890]	structural molecule activity [GO:0005198]	intra-Golgi vesicle-mediated transport [GO:0006891]; intracellular protein transport [GO:0006886]; retrograde vesicle-mediated transport, Golgi to endoplasmic reticulum [GO:0006890]	102449	905	0	0	30.0161	30.5925	30.9933	30.4703	30.927	30.6162	27.1712	27.4902	27.6158	27.4887	27.5691	27.408	1	0.999	27	35	46	30	39	32	27	35	46	30	39	32	27	35	46	30	39	32
O55042	Snca Syn	SYUA_MOUSE	Alpha-synuclein (Non-A beta component of AD amyloid) (Non-A4 component of amyloid precursor) (NACP)	SUBCELLULAR LOCATION: Cytoplasm {ECO:0000269|PubMed:31034892}. Membrane {ECO:0000250|UniProtKB:P37840}. Nucleus {ECO:0000250|UniProtKB:P37840}. Synapse {ECO:0000250|UniProtKB:P37840}. Secreted {ECO:0000250|UniProtKB:P37840}. Cell projection, axon {ECO:0000269|PubMed:17296554}. Note=Membrane-bound in dopaminergic neurons (By similarity). Expressed and colocalized with SEPTIN4 in dopaminergic axon …	actin cytoskeleton [GO:0015629]; axon terminus [GO:0043679]; cell cortex [GO:0005938]; cytoplasm [GO:0005737]; cytoskeleton [GO:0005856]; cytosol [GO:0005829]; extracellular space [GO:0005615]; growth cone [GO:0030426]; inclusion body [GO:0016234]; mitochondrion [GO:0005739]; neuronal cell body [GO:0043025]; nucleus [GO:0005634]; perinuclear region of cytoplasm [GO:0048471]; plasma membrane [GO:0…	actin cytoskeleton [GO:0015629]; axon terminus [GO:0043679]; cell cortex [GO:0005938]; cytoplasm [GO:0005737]; cytoskeleton [GO:0005856]; cytosol [GO:0005829]; extracellular space [GO:0005615]; growth cone [GO:0030426]; inclusion body [GO:0016234]; mitochondrion [GO:0005739]; neuronal cell body [GO:0043025]; nucleus [GO:0005634]; perinuclear region of cytoplasm [GO:0048471]; plasma membrane [GO:0…	actin binding [GO:0003779]; alpha-tubulin binding [GO:0043014]; arachidonate binding [GO:0050544]; calcium ion binding [GO:0005509]; copper ion binding [GO:0005507]; cuprous ion binding [GO:1903136]; cysteine-type endopeptidase inhibitor activity involved in apoptotic process [GO:0043027]; dynein complex binding [GO:0070840]; ferrous iron binding [GO:0008198]; histone binding [GO:0042393]; Hsp70 …	adult locomotory behavior [GO:0008344]; cellular response to copper ion [GO:0071280]; cellular response to oxidative stress [GO:0034599]; chemical synaptic transmission [GO:0007268]; dopamine biosynthetic process [GO:0042416]; dopamine metabolic process [GO:0042417]; excitatory postsynaptic potential [GO:0060079]; fatty acid metabolic process [GO:0006631]; long-term synaptic potentiation [GO:0060…	14485	140	0	0						22.3725						22.3725	1	0.999	0	2	0	0	1	1	0	2	0	0	1	0	0	2	0	0	1	1
O55060	Tpmt	TPMT_MOUSE	Thiopurine S-methyltransferase (EC 2.1.1.67) (Thiopurine methyltransferase)	SUBCELLULAR LOCATION: Cytoplasm.	cytoplasm [GO:0005737]	cytoplasm [GO:0005737]; thiopurine S-methyltransferase activity [GO:0008119]; methylation [GO:0032259]	thiopurine S-methyltransferase activity [GO:0008119]	methylation [GO:0032259]	27586	240	0	0	27.194	29.8718	29.377	28.5669	28.9921	29.67	25.8449	26.9536	26.6179	26.4344	26.5294	27.0623	1	0.999	12	23	10	11	12	20	12	23	10	11	12	20	12	23	10	11	12	20
O55101	Syngr2	SNG2_MOUSE	Synaptogyrin-2 (Cellugyrin)	SUBCELLULAR LOCATION: Cytoplasmic vesicle membrane {ECO:0000269|PubMed:12928441}; Multi-pass membrane protein {ECO:0000255}. Cytoplasmic vesicle, secretory vesicle, synaptic vesicle membrane {ECO:0000269|PubMed:12928441}; Multi-pass membrane protein {ECO:0000255}. Note=Localizes to cytoplasmic vesicles associated with the recycling endosomes. {ECO:0000250|UniProtKB:O54980}.	synaptic vesicle [GO:0008021]; synaptic vesicle membrane [GO:0030672]	synaptic vesicle [GO:0008021]; synaptic vesicle membrane [GO:0030672]; protein targeting [GO:0006605]; regulated exocytosis [GO:0045055]; synaptic vesicle membrane organization [GO:0048499]		protein targeting [GO:0006605]; regulated exocytosis [GO:0045055]; synaptic vesicle membrane organization [GO:0048499]	24778	224	0	4	22.4455	21.8241			21.9663		22.4455	21.8241			21.9663		0.999	0.999	0	0	0	0	1	0	0	0	0	0	1	0	0	0	0	0	1	0
O55111	Dsg2	DSG2_MOUSE	Desmoglein-2	SUBCELLULAR LOCATION: Cell membrane {ECO:0000250|UniProtKB:Q14126}; Single-pass type I membrane protein {ECO:0000250|UniProtKB:Q14126}. Cell junction, desmosome {ECO:0000250|UniProtKB:Q14126}.	apical plasma membrane [GO:0016324]; desmosome [GO:0030057]; intercalated disc [GO:0014704]; intracellular membrane-bounded organelle [GO:0043231]; lateral plasma membrane [GO:0016328]	apical plasma membrane [GO:0016324]; desmosome [GO:0030057]; intercalated disc [GO:0014704]; intracellular membrane-bounded organelle [GO:0043231]; lateral plasma membrane [GO:0016328]; calcium ion binding [GO:0005509]; cell adhesion molecule binding [GO:0050839]; bundle of His cell-Purkinje myocyte adhesion involved in cell communication [GO:0086073]; desmosome organization [GO:0002934]; homophi…	calcium ion binding [GO:0005509]; cell adhesion molecule binding [GO:0050839]	bundle of His cell-Purkinje myocyte adhesion involved in cell communication [GO:0086073]; desmosome organization [GO:0002934]; homophilic cell adhesion via plasma membrane adhesion molecules [GO:0007156]; maternal process involved in female pregnancy [GO:0060135]; Purkinje myocyte development [GO:0003165]; regulation of heart rate by cardiac conduction [GO:0086091]; regulation of ventricular card…	122385	1122	Y	1	25.7764	25.2557	25.504	26.8953	25.9454	24.6465	24.5356	23.766	24.1823	25.1016	24.3473	24.0693	1	0.999	7	3	6	6	4	2	7	3	6	6	4	2	7	3	6	6	4	2
O55125	Nipsnap1	NIPS1_MOUSE	Protein NipSnap homolog 1 (NipSnap1)	SUBCELLULAR LOCATION: Mitochondrion matrix {ECO:0000250|UniProtKB:Q9BPW8}.	membrane [GO:0016020]; mitochondrial inner membrane [GO:0005743]; mitochondrial matrix [GO:0005759]; mitochondrion [GO:0005739]; synaptic membrane [GO:0097060]	membrane [GO:0016020]; mitochondrial inner membrane [GO:0005743]; mitochondrial matrix [GO:0005759]; mitochondrion [GO:0005739]; synaptic membrane [GO:0097060]; protein-macromolecule adaptor activity [GO:0030674]; mitophagy [GO:0000423]; sensory perception of pain [GO:0019233]	protein-macromolecule adaptor activity [GO:0030674]	mitophagy [GO:0000423]; sensory perception of pain [GO:0019233]	33363	284	0	0	30.7018	31.6731	32.2589	31.5766	32.2369	31.8398	29.691	30.2553	30.3101	30.0451	30.3914	30.4665	1	0.999	25	34	40	13	24	31	25	34	40	13	24	31	25	34	40	13	24	31
O55126	Nipsnap2 Gbas	NIPS2_MOUSE	Protein NipSnap homolog 2 (NipSnap2) (Glioblastoma-amplified sequence)	SUBCELLULAR LOCATION: Mitochondrion matrix {ECO:0000250|UniProtKB:O75323}. Cytoplasm {ECO:0000305|PubMed:22627147}.	cytoplasm [GO:0005737]; mitochondrial matrix [GO:0005759]; mitochondrial outer membrane [GO:0005741]; mitochondrion [GO:0005739]	cytoplasm [GO:0005737]; mitochondrial matrix [GO:0005759]; mitochondrial outer membrane [GO:0005741]; mitochondrion [GO:0005739]; protein-macromolecule adaptor activity [GO:0030674]; mitophagy [GO:0000423]; positive regulation of high voltage-gated calcium channel activity [GO:1901843]	protein-macromolecule adaptor activity [GO:0030674]	mitophagy [GO:0000423]; positive regulation of high voltage-gated calcium channel activity [GO:1901843]	32933	281	Y	0	24.6132	27.2035	26.6002	25.6424	27.3833	26.198	24.8517	26.1963	25.6559	25.3205	25.777	24.9657	1	0.999	4	5	4	2	5	2	4	5	4	2	5	2	4	5	4	2	5	2
O55128	Sap18	SAP18_MOUSE	Histone deacetylase complex subunit SAP18 (18 kDa Sin3-associated polypeptide) (Sin3-associated polypeptide p18)	SUBCELLULAR LOCATION: Nucleus {ECO:0000250|UniProtKB:O00422}. Cytoplasm {ECO:0000250|UniProtKB:O00422}. Nucleus speckle {ECO:0000250|UniProtKB:O00422}. Note=Shuttles between the nucleus and the cytoplasm (By similarity). Colocalizes with ACIN1 and SRSF2 in nuclear speckles (By similarity). {ECO:0000250|UniProtKB:O00422}.	ASAP complex [GO:0061574]; cytoplasm [GO:0005737]; histone deacetylase complex [GO:0000118]; nuclear speck [GO:0016607]; nucleoplasm [GO:0005654]; transcription regulator complex [GO:0005667]	ASAP complex [GO:0061574]; cytoplasm [GO:0005737]; histone deacetylase complex [GO:0000118]; nuclear speck [GO:0016607]; nucleoplasm [GO:0005654]; transcription regulator complex [GO:0005667]; transcription corepressor activity [GO:0003714]; mRNA processing [GO:0006397]; negative regulation of mRNA splicing, via spliceosome [GO:0048025]; positive regulation of apoptotic process [GO:0043065]; regu…	transcription corepressor activity [GO:0003714]	mRNA processing [GO:0006397]; negative regulation of mRNA splicing, via spliceosome [GO:0048025]; positive regulation of apoptotic process [GO:0043065]; regulation of alternative mRNA splicing, via spliceosome [GO:0000381]; regulation of DNA-templated transcription [GO:0006355]; RNA splicing [GO:0008380]	17595	153	0	0	25.5612	23.6462	24.2531	26.4944	26.0764	25.419	24.8828	24.6278	22.9792	25.2984	24.8552	24.2108	1	0.999	5	1	2	0	3	2	5	1	2	0	3	2	5	1	2	0	3	2
O55131	Septin7 Cdc10 Sept7	SEPT7_MOUSE	Septin-7 (CDC10 protein homolog)	SUBCELLULAR LOCATION: Cytoplasm {ECO:0000269|PubMed:17546647}. Chromosome, centromere, kinetochore {ECO:0000250}. Cytoplasm, cytoskeleton, spindle {ECO:0000250}. Cleavage furrow {ECO:0000250}. Midbody {ECO:0000250}. Cytoplasm, cytoskeleton, cilium axoneme {ECO:0000250}. Cell projection, cilium, flagellum {ECO:0000250|UniProtKB:Q16181}. Note=Distributed throughout the cytoplasm in prometaphase cel…	axon terminus [GO:0043679]; axoneme [GO:0005930]; cell cortex [GO:0005938]; cleavage furrow [GO:0032154]; cytoplasm [GO:0005737]; kinetochore [GO:0000776]; membrane [GO:0016020]; midbody [GO:0030496]; motile cilium [GO:0031514]; myelin sheath [GO:0043209]; neuron projection [GO:0043005]; neuronal cell body [GO:0043025]; plasma membrane [GO:0005886]; presynaptic membrane [GO:0042734]; protein-cont…	axon terminus [GO:0043679]; axoneme [GO:0005930]; cell cortex [GO:0005938]; cleavage furrow [GO:0032154]; cytoplasm [GO:0005737]; kinetochore [GO:0000776]; membrane [GO:0016020]; midbody [GO:0030496]; motile cilium [GO:0031514]; myelin sheath [GO:0043209]; neuron projection [GO:0043005]; neuronal cell body [GO:0043025]; plasma membrane [GO:0005886]; presynaptic membrane [GO:0042734]; protein-cont…	GTP binding [GO:0005525]	cilium assembly [GO:0060271]; collateral sprouting [GO:0048668]; cortical cytoskeleton organization [GO:0030865]; D-glucose import [GO:0046323]; dendritic spine morphogenesis [GO:0060997]; mitotic cytokinesis [GO:0000281]; pseudopodium retraction [GO:0031270]; regulation of embryonic cell shape [GO:0016476]; spermatogenesis [GO:0007283]; vesicle-mediated transport [GO:0016192]	50550	436	0	0	27.6644	29.9154	29.9017	28.9759	29.9639	29.1852	27.3491	27.4568	27.5044	27.8933	27.6952	27.6629	1	0.999	20	22	21	13	15	17	12	17	13	10	12	11	20	22	21	13	15	17
O55135	Eif6 Itgb4bp	IF6_MOUSE	Eukaryotic translation initiation factor 6 (eIF-6) (B4 integrin interactor) (CAB) (p27(BBP))	SUBCELLULAR LOCATION: Cytoplasm. Nucleus, nucleolus. Note=Shuttles between cytoplasm and nucleus/nucleolus.	cytoplasm [GO:0005737]; intermediate filament [GO:0005882]; lamin filament [GO:0005638]; nucleolus [GO:0005730]; nucleoplasm [GO:0005654]; synapse [GO:0045202]	cytoplasm [GO:0005737]; intermediate filament [GO:0005882]; lamin filament [GO:0005638]; nucleolus [GO:0005730]; nucleoplasm [GO:0005654]; synapse [GO:0045202]; ribosomal large subunit binding [GO:0043023]; ribosome binding [GO:0043022]; translation initiation factor activity [GO:0003743]; cytosolic ribosome assembly [GO:0042256]; miRNA-mediated gene silencing by inhibition of translation [GO:003…	ribosomal large subunit binding [GO:0043023]; ribosome binding [GO:0043022]; translation initiation factor activity [GO:0003743]	cytosolic ribosome assembly [GO:0042256]; miRNA-mediated gene silencing by inhibition of translation [GO:0035278]; miRNA-mediated post-transcriptional gene silencing [GO:0035195]; positive regulation of translation [GO:0045727]; regulation of fatty acid biosynthetic process [GO:0042304]; regulation of glycolytic process [GO:0006110]; regulation of megakaryocyte differentiation [GO:0045652]; regul…	26511	245	0	0	28.0992	28.453	28.4501	27.6018	28.3177	28.4349	27.1312	27.088	26.9919	26.3583	26.8459	26.9142	1	0.999	7	8	11	4	9	9	7	8	11	4	9	9	7	8	11	4	9	9
O55137	Acot1 Cte1	ACOT1_MOUSE	Acyl-coenzyme A thioesterase 1 (Acyl-CoA thioesterase 1) (EC 3.1.2.-) (CTE-I) (Inducible cytosolic acyl-coenzyme A thioester hydrolase) (Long chain acyl-CoA thioester hydrolase) (Long chain acyl-CoA hydrolase) (Palmitoyl-coenzyme A thioesterase) (EC 3.1.2.2)	SUBCELLULAR LOCATION: Cytoplasm, cytosol {ECO:0000250|UniProtKB:O88267}.	cytoplasm [GO:0005737]; cytosol [GO:0005829]; mitochondrion [GO:0005739]	cytoplasm [GO:0005737]; cytosol [GO:0005829]; mitochondrion [GO:0005739]; carboxylic ester hydrolase activity [GO:0052689]; fatty acyl-CoA hydrolase activity [GO:0047617]; acyl-CoA metabolic process [GO:0006637]; long-chain fatty acid metabolic process [GO:0001676]	carboxylic ester hydrolase activity [GO:0052689]; fatty acyl-CoA hydrolase activity [GO:0047617]	acyl-CoA metabolic process [GO:0006637]; long-chain fatty acid metabolic process [GO:0001676]	46136	419	0	0	30.138	31.0926	31.1326	30.7588	30.9817	31.4008	27.568	28.8829	28.873	28.7373	28.1085	29.0732	1	0.999	33	34	30	31	27	22	12	6	7	10	8	4	33	34	30	31	27	22
O55142	Rpl35a	RL35A_MOUSE	Large ribosomal subunit protein eL33 (60S ribosomal protein L35a)	SUBCELLULAR LOCATION: Cytoplasm {ECO:0000269|PubMed:36517592}.	cytoplasm [GO:0005737]; cytosol [GO:0005829]; cytosolic large ribosomal subunit [GO:0022625]; mitochondrion [GO:0005739]; postsynapse [GO:0098794]; presynapse [GO:0098793]; ribosome [GO:0005840]; synapse [GO:0045202]	cytoplasm [GO:0005737]; cytosol [GO:0005829]; cytosolic large ribosomal subunit [GO:0022625]; mitochondrion [GO:0005739]; postsynapse [GO:0098794]; presynapse [GO:0098793]; ribosome [GO:0005840]; synapse [GO:0045202]; structural constituent of ribosome [GO:0003735]; cytoplasmic translation [GO:0002181]; ribosomal large subunit biogenesis [GO:0042273]; rRNA processing [GO:0006364]; translation at …	structural constituent of ribosome [GO:0003735]	cytoplasmic translation [GO:0002181]; ribosomal large subunit biogenesis [GO:0042273]; rRNA processing [GO:0006364]; translation at postsynapse [GO:0140242]; translation at presynapse [GO:0140236]	12554	110	0	0	30.2433	31.0788	31.2491	30.5095	30.3963	29.6293	28.6765	28.6443	29.0071	28.996	28.9385	28.2304	1	0.999	9	9	11	13	7	7	9	9	11	13	7	7	9	9	11	13	7	7
O55143	Atp2a2	AT2A2_MOUSE	Sarcoplasmic/endoplasmic reticulum calcium ATPase 2 (SERCA2) (SR Ca(2+)-ATPase 2) (EC 7.2.2.10) (Calcium pump 2) (Calcium-transporting ATPase sarcoplasmic reticulum type, slow twitch skeletal muscle isoform) (Endoplasmic reticulum class 1/2 Ca(2+) ATPase)	SUBCELLULAR LOCATION: Endoplasmic reticulum membrane {ECO:0000269|PubMed:23395171, ECO:0000269|PubMed:32973183}; Multi-pass membrane protein {ECO:0000255}. Sarcoplasmic reticulum membrane {ECO:0000269|PubMed:22355118}; Multi-pass membrane protein {ECO:0000255}. Note=Colocalizes with FLVCR2 at the mitochondrial-ER contact junction. {ECO:0000269|PubMed:32973183}.	endoplasmic reticulum [GO:0005783]; endoplasmic reticulum membrane [GO:0005789]; membrane [GO:0016020]; ribbon synapse [GO:0097470]; sarcoplasmic reticulum [GO:0016529]; sarcoplasmic reticulum membrane [GO:0033017]	endoplasmic reticulum [GO:0005783]; endoplasmic reticulum membrane [GO:0005789]; membrane [GO:0016020]; ribbon synapse [GO:0097470]; sarcoplasmic reticulum [GO:0016529]; sarcoplasmic reticulum membrane [GO:0033017]; ATP binding [GO:0005524]; ATP hydrolysis activity [GO:0016887]; calcium ion binding [GO:0005509]; enzyme binding [GO:0019899]; lncRNA binding [GO:0106222]; P-type calcium transporter …	ATP binding [GO:0005524]; ATP hydrolysis activity [GO:0016887]; calcium ion binding [GO:0005509]; enzyme binding [GO:0019899]; lncRNA binding [GO:0106222]; P-type calcium transporter activity [GO:0005388]; P-type calcium transporter activity involved in regulation of cardiac muscle cell membrane potential [GO:0086039]; S100 protein binding [GO:0044548]; transmembrane transporter binding [GO:00443…	autophagosome assembly [GO:0000045]; autophagosome membrane docking [GO:0016240]; calcium ion import into sarcoplasmic reticulum [GO:1990036]; calcium ion transmembrane transport [GO:0070588]; calcium ion transport from cytosol to endoplasmic reticulum [GO:1903515]; cardiac muscle hypertrophy in response to stress [GO:0014898]; cellular response to oxidative stress [GO:0034599]; ER-nucleus signal…	114858	1044	0	9	30.6549	32.5741	31.7403	31.4029	32.1828	31.8071	27.678	28.6947	28.2366	28.1045	28.4947	28.1254	1	0.999	54	99	76	47	68	69	36	46	46	34	39	39	54	99	76	47	68	69
O55201	Supt5h Supt5	SPT5H_MOUSE	Transcription elongation factor SPT5 (DRB sensitivity-inducing factor large subunit) (DSIF large subunit)	SUBCELLULAR LOCATION: Nucleus {ECO:0000250}.	DSIF complex [GO:0032044]	DSIF complex [GO:0032044]; chromatin binding [GO:0003682]; enzyme binding [GO:0019899]; protein heterodimerization activity [GO:0046982]; negative regulation of DNA-templated transcription, elongation [GO:0032785]; negative regulation of transcription by RNA polymerase II [GO:0000122]; positive regulation of DNA-templated transcription, elongation [GO:0032786]; positive regulation of macroautopha…	chromatin binding [GO:0003682]; enzyme binding [GO:0019899]; protein heterodimerization activity [GO:0046982]	negative regulation of DNA-templated transcription, elongation [GO:0032785]; negative regulation of transcription by RNA polymerase II [GO:0000122]; positive regulation of DNA-templated transcription, elongation [GO:0032786]; positive regulation of macroautophagy [GO:0016239]; positive regulation of transcription by RNA polymerase II [GO:0045944]; regulation of transcription elongation by RNA pol…	120664	1082	0	0	23.2935	22.6103	25.8476	24.2265	25.78		24.7977	24.1145	24.5201	24.9986	24.3255		1	0.999	2	1	3	1	4	0	2	1	3	1	4	0	2	1	3	1	4	0
O55222	Ilk ILK1 ILK2	ILK_MOUSE	Scaffold protein ILK (ILK-1) (ILK-2) (Inactive integrin-linked kinase) (p59ILK)	SUBCELLULAR LOCATION: Cell junction, focal adhesion {ECO:0000269|PubMed:18325335, ECO:0000269|PubMed:18483218}. Cell membrane {ECO:0000250}; Peripheral membrane protein {ECO:0000250}; Cytoplasmic side {ECO:0000250|UniProtKB:Q13418}. Cytoplasm, myofibril, sarcomere {ECO:0000250|UniProtKB:Q13418}. Cell projection, lamellipodium {ECO:0000269|PubMed:18325335}. Cytoplasm {ECO:0000250|UniProtKB:Q13418}…	cell cortex [GO:0005938]; centrosome [GO:0005813]; chromatin [GO:0000785]; cytoplasm [GO:0005737]; cytosol [GO:0005829]; focal adhesion [GO:0005925]; lamellipodium [GO:0030027]; nucleus [GO:0005634]; plasma membrane [GO:0005886]; sarcomere [GO:0030017]	cell cortex [GO:0005938]; centrosome [GO:0005813]; chromatin [GO:0000785]; cytoplasm [GO:0005737]; cytosol [GO:0005829]; focal adhesion [GO:0005925]; lamellipodium [GO:0030027]; nucleus [GO:0005634]; plasma membrane [GO:0005886]; sarcomere [GO:0030017]; ATP binding [GO:0005524]; integrin binding [GO:0005178]; magnesium ion binding [GO:0000287]; protein kinase activity [GO:0004672]; protein kinase…	ATP binding [GO:0005524]; integrin binding [GO:0005178]; magnesium ion binding [GO:0000287]; protein kinase activity [GO:0004672]; protein kinase binding [GO:0019901]	branching involved in ureteric bud morphogenesis [GO:0001658]; caveola assembly [GO:0070836]; cell morphogenesis [GO:0000902]; cell population proliferation [GO:0008283]; cell projection organization [GO:0030030]; establishment or maintenance of epithelial cell apical/basal polarity [GO:0045197]; fibroblast migration [GO:0010761]; integrin-mediated signaling pathway [GO:0007229]; mitotic spindle …	51373	452	0	0	26.8779	28.0285	28.5737	26.7701	28.3816	28.0599	25.1409	25.4571	25.9285	25.5984	25.9707	25.4329	1	0.999	11	9	14	11	13	13	11	9	14	11	13	13	11	9	14	11	13	13
O55229	Chkb Chetk Chkl	CHKB_MOUSE	Choline/ethanolamine kinase (Choline kinase beta) (CK) (CKB) (EC 2.7.1.32) (Ethanolamine kinase) (EK) (EC 2.7.1.82) (choline/ethanolamine kinase beta) (CKEKB)			ATP binding [GO:0005524]; choline kinase activity [GO:0004103]; ethanolamine kinase activity [GO:0004305]; muscle organ development [GO:0007517]; phosphatidylcholine biosynthetic process [GO:0006656]; phosphatidylethanolamine biosynthetic process [GO:0006646]	ATP binding [GO:0005524]; choline kinase activity [GO:0004103]; ethanolamine kinase activity [GO:0004305]	muscle organ development [GO:0007517]; phosphatidylcholine biosynthetic process [GO:0006656]; phosphatidylethanolamine biosynthetic process [GO:0006646]	45126	394	0	0		23.9953	25.56	24.9519	26.934	24.2948		24.2279	24.0732	25.0806	25.5918	23.9753	1	0.999	1	2	5	2	4	3	1	2	5	2	4	3	1	2	5	2	4	3
O55234	Psmb5	PSB5_MOUSE	Proteasome subunit beta type-5 (EC 3.4.25.1) (Macropain epsilon chain) (Multicatalytic endopeptidase complex epsilon chain) (Proteasome chain 6) (Proteasome epsilon chain) (Proteasome subunit X) (Proteasome subunit beta-5) (beta-5)	SUBCELLULAR LOCATION: Cytoplasm {ECO:0000250|UniProtKB:P28074}. Nucleus {ECO:0000250|UniProtKB:P28074}. Note=Translocated from the cytoplasm into the nucleus following interaction with AKIRIN2, which bridges the proteasome with the nuclear import receptor IPO9. {ECO:0000250|UniProtKB:P28074}.	centrosome [GO:0005813]; cytosol [GO:0005829]; nucleoplasm [GO:0005654]; proteasome core complex [GO:0005839]; proteasome core complex, beta-subunit complex [GO:0019774]	centrosome [GO:0005813]; cytosol [GO:0005829]; nucleoplasm [GO:0005654]; proteasome core complex [GO:0005839]; proteasome core complex, beta-subunit complex [GO:0019774]; peptidase activity [GO:0008233]; threonine-type endopeptidase activity [GO:0004298]; proteasome-mediated ubiquitin-dependent protein catabolic process [GO:0043161]; proteolysis [GO:0006508]; response to oxidative stress [GO:0006…	peptidase activity [GO:0008233]; threonine-type endopeptidase activity [GO:0004298]	proteasome-mediated ubiquitin-dependent protein catabolic process [GO:0043161]; proteolysis [GO:0006508]; response to oxidative stress [GO:0006979]	28532	264	0	0	29.1887	30.7097	30.1639	29.7179	30.001	30.6827	27.5649	28.259	27.9862	27.5133	27.748	28.271	1	0.999	17	40	27	16	25	25	17	40	27	16	25	25	17	40	27	16	25	25
O55239	Nnmt	NNMT_MOUSE	Nicotinamide N-methyltransferase (EC 2.1.1.1)	SUBCELLULAR LOCATION: Cytoplasm.	cytosol [GO:0005829]	cytosol [GO:0005829]; nicotinamide N-methyltransferase activity [GO:0008112]; animal organ regeneration [GO:0031100]; methylation [GO:0032259]; nicotinamide metabolic process [GO:0006769]; positive regulation of gluconeogenesis [GO:0045722]; positive regulation of protein deacetylation [GO:0090312]; response to xenobiotic stimulus [GO:0009410]	nicotinamide N-methyltransferase activity [GO:0008112]	animal organ regeneration [GO:0031100]; methylation [GO:0032259]; nicotinamide metabolic process [GO:0006769]; positive regulation of gluconeogenesis [GO:0045722]; positive regulation of protein deacetylation [GO:0090312]; response to xenobiotic stimulus [GO:0009410]	29598	264	0	0		24.0625	24.3207	21.5971	24.1883	24.0118		24.023	24.2812	23.9895	24.1487	23.9723	1	0.999	0	1	1	2	1	3	0	1	1	2	1	3	0	1	1	2	1	3
O55242	Sigmar1 Oprs1	SGMR1_MOUSE	Sigma non-opioid intracellular receptor 1 (Sigma 1-type opioid receptor) (Sigma1-receptor) (Sigma1R)	SUBCELLULAR LOCATION: Nucleus inner membrane {ECO:0000250|UniProtKB:Q99720}. Nucleus outer membrane {ECO:0000250|UniProtKB:Q99720}. Nucleus envelope {ECO:0000269|PubMed:12730355}. Cytoplasmic vesicle {ECO:0000250|UniProtKB:Q99720}. Endoplasmic reticulum membrane {ECO:0000269|PubMed:12730355}. Membrane {ECO:0000250|UniProtKB:Q99720}; Single-pass membrane protein {ECO:0000250|UniProtKB:Q99720}. Lip…	anchoring junction [GO:0070161]; cytoplasmic vesicle [GO:0031410]; endoplasmic reticulum membrane [GO:0005789]; glutamatergic synapse [GO:0098978]; growth cone [GO:0030426]; lipid droplet [GO:0005811]; membrane [GO:0016020]; nuclear inner membrane [GO:0005637]; nuclear outer membrane [GO:0005640]; postsynapse [GO:0098794]; postsynaptic density [GO:0014069]; postsynaptic density membrane [GO:00988…	anchoring junction [GO:0070161]; cytoplasmic vesicle [GO:0031410]; endoplasmic reticulum membrane [GO:0005789]; glutamatergic synapse [GO:0098978]; growth cone [GO:0030426]; lipid droplet [GO:0005811]; membrane [GO:0016020]; nuclear inner membrane [GO:0005637]; nuclear outer membrane [GO:0005640]; postsynapse [GO:0098794]; postsynaptic density [GO:0014069]; postsynaptic density membrane [GO:00988…	G protein-coupled opioid receptor activity [GO:0004985]; mu-type opioid receptor binding [GO:0031852]; signaling receptor activity [GO:0038023]	lipid transport [GO:0006869]; nervous system development [GO:0007399]; protein homotrimerization [GO:0070207]; regulation of neuron apoptotic process [GO:0043523]; regulation of postsynapse assembly [GO:0150052]	25250	223	0	1	26.6891	27.8687	28.1052	27.5726	27.7615	27.6042	27.2538	26.735	27.163	26.8694	26.885	26.5198	1	0.999	1	5	3	2	3	4	1	5	3	2	3	4	1	5	3	2	3	4
O70131	Ninj1	NINJ1_MOUSE	Ninjurin-1 (Nerve injury-induced protein 1) [Cleaved into: Secreted ninjurin-1 (Soluble ninjurin-1) (sNinJ1)]	SUBCELLULAR LOCATION: [Ninjurin-1]: Cell membrane {ECO:0000269|PubMed:24917672, ECO:0000269|PubMed:27815839, ECO:0000269|PubMed:31091274, ECO:0000269|PubMed:33472215, ECO:0000269|PubMed:38396301}; Multi-pass membrane protein {ECO:0000255}. Synaptic cell membrane {ECO:0000269|PubMed:27815839}; Multi-pass membrane protein {ECO:0000255}.; SUBCELLULAR LOCATION: [Secreted ninjurin-1]: Secreted {ECO:00…	extracellular region [GO:0005576]; filopodium membrane [GO:0031527]; plasma membrane [GO:0005886]; synaptic membrane [GO:0097060]	extracellular region [GO:0005576]; filopodium membrane [GO:0031527]; plasma membrane [GO:0005886]; synaptic membrane [GO:0097060]; cell adhesion mediator activity [GO:0098631]; cell-cell adhesion mediator activity [GO:0098632]; lipopolysaccharide binding [GO:0001530]; membrane destabilizing activity [GO:0140912]; angiogenesis [GO:0001525]; cell adhesion [GO:0007155]; cellular hyperosmotic respons…	cell adhesion mediator activity [GO:0098631]; cell-cell adhesion mediator activity [GO:0098632]; lipopolysaccharide binding [GO:0001530]; membrane destabilizing activity [GO:0140912]	angiogenesis [GO:0001525]; cell adhesion [GO:0007155]; cellular hyperosmotic response [GO:0071474]; cytolysis [GO:0019835]; ferroptosis [GO:0097707]; heterotypic cell-cell adhesion [GO:0034113]; hyaloid vascular plexus regression [GO:1990384]; inflammatory response [GO:0006954]; killing of cells of another organism [GO:0031640]; leukocyte chemotaxis involved in inflammatory response [GO:0002232];…	16555	152	0	2		25.8528	26.3542		26.0715	25.6886		25.147	24.9297		24.5176	24.7202	1	0.999	0	0	0	0	0	0	0	0	0	0	0	0	0	0	0	0	0	0
O70133	Dhx9 Ddx9	DHX9_MOUSE	ATP-dependent RNA helicase A (EC 3.6.4.13) (DEAH box protein 9) (mHEL-5) (Nuclear DNA helicase II) (NDH II) (RNA helicase A) (RHA)	SUBCELLULAR LOCATION: Nucleus {ECO:0000269|PubMed:17303075}. Nucleus, nucleoplasm {ECO:0000250|UniProtKB:Q08211}. Nucleus, nucleolus {ECO:0000269|PubMed:10413677}. Cytoplasm {ECO:0000250|UniProtKB:Q08211}. Cytoplasm, cytoskeleton, microtubule organizing center, centrosome {ECO:0000250|UniProtKB:Q08211}. Note=Nucleoplasmic shuttling protein. Its nuclear import involves the nucleocytoplasmic transp…	actin cytoskeleton [GO:0015629]; centrosome [GO:0005813]; CRD-mediated mRNA stability complex [GO:0070937]; cytoplasm [GO:0005737]; cytoplasmic ribonucleoprotein granule [GO:0036464]; cytosol [GO:0005829]; nuclear body [GO:0016604]; nuclear stress granule [GO:0097165]; nucleolus [GO:0005730]; nucleoplasm [GO:0005654]; perichromatin fibrils [GO:0005726]; ribonucleoprotein complex [GO:1990904]; RIS…	actin cytoskeleton [GO:0015629]; centrosome [GO:0005813]; CRD-mediated mRNA stability complex [GO:0070937]; cytoplasm [GO:0005737]; cytoplasmic ribonucleoprotein granule [GO:0036464]; cytosol [GO:0005829]; nuclear body [GO:0016604]; nuclear stress granule [GO:0097165]; nucleolus [GO:0005730]; nucleoplasm [GO:0005654]; perichromatin fibrils [GO:0005726]; ribonucleoprotein complex [GO:1990904]; RIS…	3'-5' DNA helicase activity [GO:0043138]; 3'-5' DNA/RNA helicase activity [GO:0033679]; 3'-5' RNA helicase activity [GO:0034458]; ATP binding [GO:0005524]; ATP hydrolysis activity [GO:0016887]; ATP-dependent H2AZ histone chaperone activity [GO:0140849]; ATP-dependent H3-H4 histone complex chaperone activity [GO:0140665]; chromatin DNA binding [GO:0031490]; chromatin extrusion motor activity [GO:0…	alternative mRNA splicing, via spliceosome [GO:0000380]; cellular response to exogenous dsRNA [GO:0071360]; cellular response to heat [GO:0034605]; cellular response to tumor necrosis factor [GO:0071356]; circadian rhythm [GO:0007623]; CRD-mediated mRNA stabilization [GO:0070934]; DNA duplex unwinding [GO:0032508]; DNA-templated transcription termination [GO:0006353]; G-quadruplex DNA unwinding […	149475	1380	0	0	27.8486	28.9967	29.7366	29.0122	29.6587	29.5981	25.9022	26.0881	26.5974	26.4878	26.3709	26.2406	1	0.999	20	29	35	23	35	23	20	29	35	23	35	23	20	29	35	23	35	23
O70152	Dpm1	DPM1_MOUSE	Dolichol-phosphate mannosyltransferase subunit 1 (EC 2.4.1.83) (Dolichol-phosphate mannose synthase subunit 1) (DPM synthase subunit 1) (Dolichyl-phosphate beta-D-mannosyltransferase subunit 1) (Mannose-P-dolichol synthase subunit 1) (MPD synthase)	SUBCELLULAR LOCATION: Endoplasmic reticulum.	dolichol-phosphate-mannose synthase complex [GO:0033185]; endoplasmic reticulum [GO:0005783]; endoplasmic reticulum membrane [GO:0005789]; membrane [GO:0016020]	dolichol-phosphate-mannose synthase complex [GO:0033185]; endoplasmic reticulum [GO:0005783]; endoplasmic reticulum membrane [GO:0005789]; membrane [GO:0016020]; alcohol binding [GO:0043178]; D-mannose binding [GO:0005537]; dolichyl-phosphate beta-D-mannosyltransferase activity [GO:0004582]; dolichyl-phosphate-mannose-protein mannosyltransferase activity [GO:0004169]; metal ion binding [GO:004687…	alcohol binding [GO:0043178]; D-mannose binding [GO:0005537]; dolichyl-phosphate beta-D-mannosyltransferase activity [GO:0004582]; dolichyl-phosphate-mannose-protein mannosyltransferase activity [GO:0004169]; metal ion binding [GO:0046872]	dolichol metabolic process [GO:0019348]; dolichol phosphate mannose biosynthetic process [GO:0180047]; dolichol-linked oligosaccharide biosynthetic process [GO:0006488]; GDP-mannose metabolic process [GO:0019673]; GPI anchor biosynthetic process [GO:0006506]; protein mannosylation [GO:0035268]; protein O-linked mannosylation [GO:0035269]; response to oxygen levels [GO:0070482]	29175	260	0	0	22.6701	25.2926	26.9281	26.5513	27.1556	27.1945	22.9282	25.1552	25.5857	24.8899	25.3381	25.4577	1	0.999	3	3	8	4	6	5	3	3	8	4	6	5	3	3	8	4	6	5
O70172	Pip4k2a Pi5p4ka Pip5k2a	PI42A_MOUSE	Phosphatidylinositol 5-phosphate 4-kinase type-2 alpha (EC 2.7.1.149) (1-phosphatidylinositol 5-phosphate 4-kinase 2-alpha) (Diphosphoinositide kinase 2-alpha) (Phosphatidylinositol 5-Phosphate 4-Kinase) (PI5P4Kalpha) (Phosphatidylinositol 5-phosphate 4-kinase type II alpha) (PI(5)P 4-kinase type II alpha) (PIP4KII-alpha) (PtdIns(5)P-4-kinase isoform 2-alpha)	SUBCELLULAR LOCATION: Cell membrane {ECO:0000269|PubMed:20204506}. Nucleus {ECO:0000250|UniProtKB:P48426}. Lysosome {ECO:0000269|PubMed:29727621}. Cytoplasm {ECO:0000269|PubMed:20204506}. Photoreceptor inner segment {ECO:0000305|PubMed:20204506}. Cell projection, cilium, photoreceptor outer segment {ECO:0000305|PubMed:20204506}. Note=May translocate from the cytosol to the cell membrane upon acti…	autophagosome [GO:0005776]; cytosol [GO:0005829]; lysosome [GO:0005764]; nucleus [GO:0005634]; photoreceptor inner segment [GO:0001917]; photoreceptor outer segment [GO:0001750]; plasma membrane [GO:0005886]	autophagosome [GO:0005776]; cytosol [GO:0005829]; lysosome [GO:0005764]; nucleus [GO:0005634]; photoreceptor inner segment [GO:0001917]; photoreceptor outer segment [GO:0001750]; plasma membrane [GO:0005886]; 1-phosphatidylinositol-4-phosphate 5-kinase activity [GO:0016308]; 1-phosphatidylinositol-5-phosphate 4-kinase activity [GO:0016309]; ATP binding [GO:0005524]; protein homodimerization activ…	1-phosphatidylinositol-4-phosphate 5-kinase activity [GO:0016308]; 1-phosphatidylinositol-5-phosphate 4-kinase activity [GO:0016309]; ATP binding [GO:0005524]; protein homodimerization activity [GO:0042803]	1-phosphatidyl-1D-myo-inositol 4,5-bisphosphate biosynthetic process [GO:1902635]; autophagosome-lysosome fusion [GO:0061909]; megakaryocyte development [GO:0035855]; negative regulation of insulin receptor signaling pathway [GO:0046627]; positive regulation of autophagosome assembly [GO:2000786]; regulation of autophagy [GO:0010506]; vesicle-mediated cholesterol transport [GO:0090119]	46152	405	0	0		23.4466	23.3094			23.1102		23.3538	23.2166			23.0174	0.9924	0.9989	0	0	0	1	1	2	0	0	0	0	0	1	0	0	0	1	1	2
O70194	Eif3d Eif3s7	EIF3D_MOUSE	Eukaryotic translation initiation factor 3 subunit D (eIF3d) (Eukaryotic translation initiation factor 3 subunit 7) (eIF-3-zeta) (eIF3 p66)	SUBCELLULAR LOCATION: Cytoplasm {ECO:0000255|HAMAP-Rule:MF_03003}.	eukaryotic 43S preinitiation complex [GO:0016282]; eukaryotic 48S preinitiation complex [GO:0033290]; eukaryotic translation initiation factor 3 complex [GO:0005852]; eukaryotic translation initiation factor 3 complex, eIF3m [GO:0071541]; synapse [GO:0045202]	eukaryotic 43S preinitiation complex [GO:0016282]; eukaryotic 48S preinitiation complex [GO:0033290]; eukaryotic translation initiation factor 3 complex [GO:0005852]; eukaryotic translation initiation factor 3 complex, eIF3m [GO:0071541]; synapse [GO:0045202]; mRNA cap binding [GO:0098808]; translation initiation factor activity [GO:0003743]; cap-dependent translational initiation [GO:0002191]; f…	mRNA cap binding [GO:0098808]; translation initiation factor activity [GO:0003743]	cap-dependent translational initiation [GO:0002191]; formation of cytoplasmic translation initiation complex [GO:0001732]; IRES-dependent viral translational initiation [GO:0075522]; positive regulation of translation [GO:0045727]; viral translational termination-reinitiation [GO:0075525]	63989	548	0	0	26.8201	28.4788	28.9649	27.7017	28.8249	28.711	25.4394	25.921	26.4183	26.0902	26.3935	26.1843	1	0.999	11	20	18	8	14	15	11	20	18	8	14	15	11	20	18	8	14	15
O70228	Atp9a	ATP9A_MOUSE	Probable phospholipid-transporting ATPase IIA (EC 7.6.2.1) (ATPase class II type 9A)	SUBCELLULAR LOCATION: Early endosome membrane {ECO:0000269|PubMed:36604604}; Multi-pass membrane protein {ECO:0000255}. Recycling endosome membrane {ECO:0000269|PubMed:36604604}; Multi-pass membrane protein {ECO:0000255}. Late endosome membrane {ECO:0000269|PubMed:36604604}. Golgi apparatus, trans-Golgi network membrane {ECO:0000250|UniProtKB:O75110}; Multi-pass membrane protein {ECO:0000255}. Ce…	early endosome [GO:0005769]; early endosome membrane [GO:0031901]; late endosome [GO:0005770]; late endosome membrane [GO:0031902]; plasma membrane [GO:0005886]; recycling endosome membrane [GO:0055038]; trans-Golgi network membrane [GO:0032588]	early endosome [GO:0005769]; early endosome membrane [GO:0031901]; late endosome [GO:0005770]; late endosome membrane [GO:0031902]; plasma membrane [GO:0005886]; recycling endosome membrane [GO:0055038]; trans-Golgi network membrane [GO:0032588]; ATP binding [GO:0005524]; ATP hydrolysis activity [GO:0016887]; ATPase-coupled intramembrane lipid transporter activity [GO:0140326]; magnesium ion bind…	ATP binding [GO:0005524]; ATP hydrolysis activity [GO:0016887]; ATPase-coupled intramembrane lipid transporter activity [GO:0140326]; magnesium ion binding [GO:0000287]	negative regulation of exosomal secretion [GO:1903542]; neuron projection morphogenesis [GO:0048812]; phospholipid transport [GO:0015914]; regulation of endocytic recycling [GO:2001135]; regulation of retrograde transport, endosome to Golgi [GO:1905279]	118609	1047	0	11		23.0863			22.9796	22.1105		22.575			22.9128	22.0437	1	0.999	0	3	0	0	3	1	0	2	0	0	1	1	0	3	0	0	3	1
O70250	Pgam2	PGAM2_MOUSE	Phosphoglycerate mutase 2 (EC 5.4.2.11) (EC 5.4.2.4) (BPG-dependent PGAM 2) (Muscle-specific phosphoglycerate mutase) (Phosphoglycerate mutase isozyme M) (PGAM-M)		cytosol [GO:0005829]	cytosol [GO:0005829]; 2,3-bisphosphoglycerate-dependent phosphoglycerate mutase activity [GO:0046538]; bisphosphoglycerate mutase activity [GO:0004082]; hydrolase activity [GO:0016787]; identical protein binding [GO:0042802]; phosphoglycerate mutase activity [GO:0004619]; canonical glycolysis [GO:0061621]; gluconeogenesis [GO:0006094]; glycolytic process [GO:0006096]; Notch signaling pathway [GO:…	2,3-bisphosphoglycerate-dependent phosphoglycerate mutase activity [GO:0046538]; bisphosphoglycerate mutase activity [GO:0004082]; hydrolase activity [GO:0016787]; identical protein binding [GO:0042802]; phosphoglycerate mutase activity [GO:0004619]	canonical glycolysis [GO:0061621]; gluconeogenesis [GO:0006094]; glycolytic process [GO:0006096]; Notch signaling pathway [GO:0007219]; response to mercury ion [GO:0046689]; spermatogenesis [GO:0007283]; striated muscle contraction [GO:0006941]	28827	253	0	0		29.3417	25.1249		28.2204	27.047		28.047	25.2944		26.8524	25.7741	1	0.999	0	14	1	0	8	5	0	14	1	0	8	5	12	29	11	10	19	16
O70251	Eef1b Eef1b2	EF1B_MOUSE	Elongation factor 1-beta (EF-1-beta)		endoplasmic reticulum [GO:0005783]; eukaryotic translation elongation factor 1 complex [GO:0005853]	endoplasmic reticulum [GO:0005783]; eukaryotic translation elongation factor 1 complex [GO:0005853]; translation elongation factor activity [GO:0003746]; response to ethanol [GO:0045471]	translation elongation factor activity [GO:0003746]	response to ethanol [GO:0045471]	24694	225	0	0	29.4001	30.7482	30.5955	30.2921	30.5706	31.0721	28.118	28.6604	28.5199	28.5085	28.6118	29.0192	1	0.999	6	14	17	9	12	12	6	14	17	9	12	12	6	14	17	9	12	12
O70252	Hmox2	HMOX2_MOUSE	Heme oxygenase 2 (HO-2) (EC 1.14.14.18) [Cleaved into: Heme oxygenase 2 soluble form]	SUBCELLULAR LOCATION: Microsome membrane {ECO:0000250|UniProtKB:P30519}; Single-pass type IV membrane protein {ECO:0000255}; Cytoplasmic side {ECO:0000250|UniProtKB:P09601}. Endoplasmic reticulum membrane {ECO:0000250|UniProtKB:P09601}; Single-pass type IV membrane protein {ECO:0000255}; Cytoplasmic side {ECO:0000250|UniProtKB:P09601}.	endoplasmic reticulum membrane [GO:0005789]; plasma membrane [GO:0005886]	endoplasmic reticulum membrane [GO:0005789]; plasma membrane [GO:0005886]; heme oxygenase (decyclizing) activity [GO:0004392]; metal ion binding [GO:0046872]; heme oxidation [GO:0006788]; response to hypoxia [GO:0001666]	heme oxygenase (decyclizing) activity [GO:0004392]; metal ion binding [GO:0046872]	heme oxidation [GO:0006788]; response to hypoxia [GO:0001666]	35739	315	0	1	26.8079	28.0612	28.0529	27.8197	28.0152	27.7067	25.2307	25.3311	25.4517	25.6512	25.1048	25.2983	1	0.999	6	10	7	2	5	6	6	10	7	2	5	6	6	10	7	2	5	6
O70274	Ptp4a2 Prl2	TP4A2_MOUSE	Protein tyrosine phosphatase type IVA 2 (EC 3.1.3.48) (Protein-tyrosine phosphatase 4a2) (Protein-tyrosine phosphatase of regenerating liver 2) (PRL-2)	SUBCELLULAR LOCATION: Cell membrane {ECO:0000269|PubMed:10747914}. Early endosome {ECO:0000269|PubMed:10747914}. Cytoplasm {ECO:0000269|PubMed:10747914}.	cytosol [GO:0005829]; early endosome [GO:0005769]; plasma membrane [GO:0005886]	cytosol [GO:0005829]; early endosome [GO:0005769]; plasma membrane [GO:0005886]; enzyme inhibitor activity [GO:0004857]; histone H2AXY142 phosphatase activity [GO:0140793]; non-membrane spanning protein tyrosine phosphatase activity [GO:0004726]; protein tyrosine phosphatase activity, metal-dependent [GO:0030946]	enzyme inhibitor activity [GO:0004857]; histone H2AXY142 phosphatase activity [GO:0140793]; non-membrane spanning protein tyrosine phosphatase activity [GO:0004726]; protein tyrosine phosphatase activity, metal-dependent [GO:0030946]		19127	167	0	0	22.6266	24.0644	24.5437	23.7074	24.4211	24.1863	22.669	24.1068	24.5861	23.7498	24.4636	24.2287	1	0.999	0	1	1	0	1	0	0	0	0	0	0	0	0	1	1	0	1	0
O70303	Cideb	CIDEB_MOUSE	Lipid transferase CIDEB (Cell death activator CIDE-B) (Cell death-inducing DFFA-like effector B)	SUBCELLULAR LOCATION: Lipid droplet {ECO:0000269|PubMed:19187774, ECO:0000269|PubMed:26733203}. Endoplasmic reticulum membrane {ECO:0000269|PubMed:19187774, ECO:0000269|PubMed:23297397}; Peripheral membrane protein {ECO:0000269|PubMed:19187774}; Cytoplasmic side {ECO:0000269|PubMed:19187774}. Golgi apparatus {ECO:0000269|PubMed:23297397}. Cytoplasmic vesicle, COPI-coated vesicle {ECO:0000269|PubM…	COPI-coated vesicle [GO:0030137]; COPII vesicle coat [GO:0030127]; cytosol [GO:0005829]; endoplasmic reticulum [GO:0005783]; endoplasmic reticulum membrane [GO:0005789]; Golgi apparatus [GO:0005794]; lipid droplet [GO:0005811]; perinuclear region of cytoplasm [GO:0048471]	COPI-coated vesicle [GO:0030137]; COPII vesicle coat [GO:0030127]; cytosol [GO:0005829]; endoplasmic reticulum [GO:0005783]; endoplasmic reticulum membrane [GO:0005789]; Golgi apparatus [GO:0005794]; lipid droplet [GO:0005811]; perinuclear region of cytoplasm [GO:0048471]; identical protein binding [GO:0042802]; lipid transfer activity [GO:0120013]; molecular adaptor activity [GO:0060090]; phosph…	identical protein binding [GO:0042802]; lipid transfer activity [GO:0120013]; molecular adaptor activity [GO:0060090]; phosphatidic acid binding [GO:0070300]	apoptotic process [GO:0006915]; COPII-coated vesicle cargo loading [GO:0090110]; execution phase of apoptosis [GO:0097194]; lipid droplet fusion [GO:0160077]; lipid storage [GO:0019915]; positive regulation of apoptotic process [GO:0043065]; regulation of triglyceride metabolic process [GO:0090207]; very-low-density lipoprotein particle assembly [GO:0034379]	24800	219	0	0	24.3944	23.0254	23.0947	23.5469	22.1758	23.2193	23.7979	22.9641	23.0335	23.4857	23.1531	23.158	1	0.999	3	1	2	0	1	0	3	1	2	0	1	0	3	1	2	0	1	0
O70305	Atxn2 Atx2 Sca2	ATX2_MOUSE	Ataxin-2 (Spinocerebellar ataxia type 2 protein homolog)	SUBCELLULAR LOCATION: Cytoplasm {ECO:0000269|PubMed:9668173}.	cytoplasm [GO:0005737]; perinuclear region of cytoplasm [GO:0048471]	cytoplasm [GO:0005737]; perinuclear region of cytoplasm [GO:0048471]; RNA binding [GO:0003723]; cerebellar Purkinje cell differentiation [GO:0021702]; homeostasis of number of cells [GO:0048872]; negative regulation of multicellular organism growth [GO:0040015]; neuromuscular process [GO:0050905]; neuron projection morphogenesis [GO:0048812]	RNA binding [GO:0003723]	cerebellar Purkinje cell differentiation [GO:0021702]; homeostasis of number of cells [GO:0048872]; negative regulation of multicellular organism growth [GO:0040015]; neuromuscular process [GO:0050905]; neuron projection morphogenesis [GO:0048812]	136485	1285	0	0	26.5462	27.0056	26.8948	24.5748	25.677	26.6693	25.2033	25.4296	25.0265	24.9066	25.0048	25.0355	1	0.999	2	6	5	1	4	3	2	6	5	1	4	3	2	6	5	1	4	3
O70310	Nmt1	NMT1_MOUSE	Glycylpeptide N-tetradecanoyltransferase 1 (EC 2.3.1.97) (Myristoyl-CoA:protein N-myristoyltransferase 1) (NMT 1) (Type I N-myristoyltransferase) (Peptide N-myristoyltransferase 1)	SUBCELLULAR LOCATION: Cytoplasm {ECO:0000250|UniProtKB:P30419}. Cytoplasm, cytosol {ECO:0000250|UniProtKB:P30419}. Membrane {ECO:0000250|UniProtKB:P30419}; Peripheral membrane protein {ECO:0000250|UniProtKB:P30419}. Note=Copurifies with ribosomes. {ECO:0000250|UniProtKB:P30419}.	cytoplasm [GO:0005737]; cytosol [GO:0005829]; plasma membrane [GO:0005886]	cytoplasm [GO:0005737]; cytosol [GO:0005829]; plasma membrane [GO:0005886]; glycylpeptide N-tetradecanoyltransferase activity [GO:0004379]; peptidyl-lysine N6-myristoyltransferase activity [GO:0018030]; in utero embryonic development [GO:0001701]; ketone metabolic process [GO:0042180]; N-terminal peptidyl-glycine N-myristoylation [GO:0018008]; protein localization to membrane [GO:0072657]	glycylpeptide N-tetradecanoyltransferase activity [GO:0004379]; peptidyl-lysine N6-myristoyltransferase activity [GO:0018030]	in utero embryonic development [GO:0001701]; ketone metabolic process [GO:0042180]; N-terminal peptidyl-glycine N-myristoylation [GO:0018008]; protein localization to membrane [GO:0072657]	56888	496	0	0	27.232	27.5981	28.1231	27.718	27.9876	27.563	25.6619	25.9285	26.1459	26.1482	26.3791	25.6972	1	0.999	8	7	12	8	8	9	7	6	11	5	7	8	8	7	12	8	8	9
O70311	Nmt2	NMT2_MOUSE	Glycylpeptide N-tetradecanoyltransferase 2 (EC 2.3.1.97) (Myristoyl-CoA:protein N-myristoyltransferase 2) (NMT 2) (Peptide N-myristoyltransferase 2) (Type II N-myristoyltransferase)	SUBCELLULAR LOCATION: Cytoplasm {ECO:0000250|UniProtKB:O60551}. Membrane {ECO:0000250|UniProtKB:O60551}; Peripheral membrane protein {ECO:0000250|UniProtKB:O60551}.	cytoplasm [GO:0005737]; cytosol [GO:0005829]; Golgi apparatus [GO:0005794]; plasma membrane [GO:0005886]	cytoplasm [GO:0005737]; cytosol [GO:0005829]; Golgi apparatus [GO:0005794]; plasma membrane [GO:0005886]; glycylpeptide N-tetradecanoyltransferase activity [GO:0004379]; peptidyl-lysine N6-myristoyltransferase activity [GO:0018030]; N-terminal peptidyl-glycine N-myristoylation [GO:0018008]	glycylpeptide N-tetradecanoyltransferase activity [GO:0004379]; peptidyl-lysine N6-myristoyltransferase activity [GO:0018030]	N-terminal peptidyl-glycine N-myristoylation [GO:0018008]	60484	529	0	0	21.6485		23.4001		24.2192	23.3971			22.898		23.3663	23.7613	1	0.999	2	0	1	0	2	1	2	0	1	0	2	1	3	1	2	3	3	2
O70318	Epb41l2 Epb4.1l2	E41L2_MOUSE	Band 4.1-like protein 2 (Erythrocyte membrane protein band 4.1-like 2) (Generally expressed protein 4.1) (4.1G)	SUBCELLULAR LOCATION: Cytoplasm, cytoskeleton {ECO:0000250}. Cytoplasm, cell cortex {ECO:0000250|UniProtKB:O43491}. Cell membrane {ECO:0000250|UniProtKB:O43491}.	actin cytoskeleton [GO:0015629]; cell cortex [GO:0005938]; cell junction [GO:0030054]; COP9 signalosome [GO:0008180]; nucleoplasm [GO:0005654]; plasma membrane [GO:0005886]	actin cytoskeleton [GO:0015629]; cell cortex [GO:0005938]; cell junction [GO:0030054]; COP9 signalosome [GO:0008180]; nucleoplasm [GO:0005654]; plasma membrane [GO:0005886]; actin binding [GO:0003779]; PH domain binding [GO:0042731]; spectrin binding [GO:0030507]; structural molecule activity [GO:0005198]; actin cytoskeleton organization [GO:0030036]; cell division [GO:0051301]; cortical actin cy…	actin binding [GO:0003779]; PH domain binding [GO:0042731]; spectrin binding [GO:0030507]; structural molecule activity [GO:0005198]	actin cytoskeleton organization [GO:0030036]; cell division [GO:0051301]; cortical actin cytoskeleton organization [GO:0030866]; positive regulation of protein localization to cell cortex [GO:1904778]; regulation of cell shape [GO:0008360]	109940	988	0	0	26.2222	25.5542	27.4726	26.6995	25.9549	25.3372	25.208	24.8253	25.0753	25.4735	25.0549	24.9974	1	0.999	8	4	3	4	7	2	8	3	2	4	7	2	8	4	3	4	7	2
O70325	Gpx4	GPX4_MOUSE	Phospholipid hydroperoxide glutathione peroxidase GPX4 (PHGPx) (EC 1.11.1.12) (Glutathione peroxidase 4) (GPx-4) (GSHPx-4) (EC 1.11.1.9)	SUBCELLULAR LOCATION: [Isoform Mitochondrial]: Mitochondrion {ECO:0000269|PubMed:12566075, ECO:0000269|PubMed:22207760}.; SUBCELLULAR LOCATION: [Isoform Cytoplasmic]: Cytoplasm {ECO:0000269|PubMed:12566075}.; SUBCELLULAR LOCATION: [Isoform Nuclear]: Nucleus {ECO:0000269|PubMed:11344099}.	cytosol [GO:0005829]; mitochondrial inner membrane [GO:0005743]; mitochondrion [GO:0005739]; nuclear envelope [GO:0005635]; nucleus [GO:0005634]; protein-containing complex [GO:0032991]	cytosol [GO:0005829]; mitochondrial inner membrane [GO:0005743]; mitochondrion [GO:0005739]; nuclear envelope [GO:0005635]; nucleus [GO:0005634]; protein-containing complex [GO:0032991]; glutathione peroxidase activity [GO:0004602]; identical protein binding [GO:0042802]; phospholipid-hydroperoxide glutathione peroxidase activity [GO:0047066]; selenium binding [GO:0008430]; apoptotic process [GO:…	glutathione peroxidase activity [GO:0004602]; identical protein binding [GO:0042802]; phospholipid-hydroperoxide glutathione peroxidase activity [GO:0047066]; selenium binding [GO:0008430]	apoptotic process [GO:0006915]; arachidonate metabolic process [GO:0019369]; cerebellum development [GO:0021549]; chromatin organization [GO:0006325]; dendrite development [GO:0016358]; lipoxygenase pathway [GO:0019372]; multicellular organism growth [GO:0035264]; negative regulation of ferroptosis [GO:0110076]; protein polymerization [GO:0051258]; response to estradiol [GO:0032355]; response to …	22229	197	Y	0	27.8636	29.6329	29.7139	28.9911	29.4395	29.7276	26.5344	27.2926	27.2131	26.8448	27.0274	27.1079	1	0.999	12	15	12	11	14	19	12	15	12	11	14	19	12	15	12	11	14	19
O70362	Gpld1	PHLD_MOUSE	Phosphatidylinositol-glycan-specific phospholipase D (PI-G PLD) (EC 3.1.4.50) (Glycoprotein phospholipase D) (Glycosyl-phosphatidylinositol-specific phospholipase D) (GPI-PLD) (GPI-specific phospholipase D)	SUBCELLULAR LOCATION: Secreted. Note=Associated with the High-Density Lipoproteins (HDL). {ECO:0000250}.	cytoplasm [GO:0005737]; extracellular matrix [GO:0031012]; extracellular region [GO:0005576]; extracellular space [GO:0005615]; high-density lipoprotein particle [GO:0034364]; intracellular membrane-bounded organelle [GO:0043231]	cytoplasm [GO:0005737]; extracellular matrix [GO:0031012]; extracellular region [GO:0005576]; extracellular space [GO:0005615]; high-density lipoprotein particle [GO:0034364]; intracellular membrane-bounded organelle [GO:0043231]; glycosylphosphatidylinositol phospholipase D activity [GO:0004621]; sodium channel regulator activity [GO:0017080]; cell migration involved in sprouting angiogenesis [G…	glycosylphosphatidylinositol phospholipase D activity [GO:0004621]; sodium channel regulator activity [GO:0017080]	cell migration involved in sprouting angiogenesis [GO:0002042]; cellular response to cholesterol [GO:0071397]; cellular response to insulin stimulus [GO:0032869]; cellular response to pH [GO:0071467]; cellular response to triglyceride [GO:0071401]; cellular response to xenobiotic stimulus [GO:0071466]; chondrocyte differentiation [GO:0002062]; complement receptor mediated signaling pathway [GO:00…	93255	837	Y	0	24.2249	25.2269	25.6477	23.7229	25.974	26.1486	24.2446	24.6428	24.3825	23.7425	23.9577	24.1694	1	0.999	2	4	6	3	2	4	2	4	6	3	2	4	2	4	6	3	2	4
O70370	Ctss Cats	CATS_MOUSE	Cathepsin S (EC 3.4.22.27)	SUBCELLULAR LOCATION: Lysosome {ECO:0000250|UniProtKB:P25774}. Secreted {ECO:0000250|UniProtKB:P25774}. Cytoplasmic vesicle, phagosome {ECO:0000250|UniProtKB:P25774}.	early endosome lumen [GO:0031905]; extracellular space [GO:0005615]; lysosome [GO:0005764]; membrane [GO:0016020]; phagocytic vesicle [GO:0045335]	early endosome lumen [GO:0031905]; extracellular space [GO:0005615]; lysosome [GO:0005764]; membrane [GO:0016020]; phagocytic vesicle [GO:0045335]; cysteine-type endopeptidase activity [GO:0004197]; peptidase activity [GO:0008233]; antigen processing and presentation of exogenous peptide antigen via MHC class II [GO:0019886]; basement membrane disassembly [GO:0034769]; positive regulation of cati…	cysteine-type endopeptidase activity [GO:0004197]; peptidase activity [GO:0008233]	antigen processing and presentation of exogenous peptide antigen via MHC class II [GO:0019886]; basement membrane disassembly [GO:0034769]; positive regulation of cation channel activity [GO:2001259]; positive regulation of inflammatory response [GO:0050729]; proteolysis [GO:0006508]; proteolysis involved in protein catabolic process [GO:0051603]	38475	340	0	0			22.2761						22.2776				0.9999	0.999	0	0	0	0	0	0	0	0	0	0	0	0	0	0	0	0	0	0
O70378	Emc8 Cox4al Cox4nb Noc4	EMC8_MOUSE	ER membrane protein complex subunit 8 (Neighbor of COX4)	SUBCELLULAR LOCATION: Endoplasmic reticulum membrane {ECO:0000250|UniProtKB:O43402}; Peripheral membrane protein {ECO:0000250|UniProtKB:O43402}; Cytoplasmic side {ECO:0000250|UniProtKB:O43402}.	cytoplasm [GO:0005737]; EMC complex [GO:0072546]; endoplasmic reticulum membrane [GO:0005789]; Golgi apparatus [GO:0005794]; mitochondrion [GO:0005739]	cytoplasm [GO:0005737]; EMC complex [GO:0072546]; endoplasmic reticulum membrane [GO:0005789]; Golgi apparatus [GO:0005794]; mitochondrion [GO:0005739]; membrane insertase activity [GO:0032977]; protein insertion into ER membrane by stop-transfer membrane-anchor sequence [GO:0045050]; tail-anchored membrane protein insertion into ER membrane [GO:0071816]	membrane insertase activity [GO:0032977]	protein insertion into ER membrane by stop-transfer membrane-anchor sequence [GO:0045050]; tail-anchored membrane protein insertion into ER membrane [GO:0071816]	23348	207	0	0	27.1145	26.9108	27.6393	26.0642	27.4502	27.2271	25.7218	24.8769	25.3106	25.4155	25.261	25.3005	1	0.999	6	5	8	5	9	7	6	5	8	5	9	7	6	5	8	5	9	7
O70400	Pdlim1 Clim1	PDLI1_MOUSE	PDZ and LIM domain protein 1 (C-terminal LIM domain protein 1) (Elfin) (LIM domain protein CLP-36)	SUBCELLULAR LOCATION: Cytoplasm, cytoskeleton {ECO:0000269|PubMed:11596114}. Cytoplasm, myofibril, sarcomere, Z line {ECO:0000250|UniProtKB:O00151}. Note=Associates with the actin stress fibers (PubMed:11596114).	stress fiber [GO:0001725]; transcription regulator complex [GO:0005667]; Z disc [GO:0030018]	stress fiber [GO:0001725]; transcription regulator complex [GO:0005667]; Z disc [GO:0030018]; actin binding [GO:0003779]; metal ion binding [GO:0046872]; transcription coactivator activity [GO:0003713]; establishment or maintenance of actin cytoskeleton polarity [GO:0030950]; fibroblast migration [GO:0010761]; maintenance of cell polarity [GO:0030011]; regulation of transcription by RNA polymeras…	actin binding [GO:0003779]; metal ion binding [GO:0046872]; transcription coactivator activity [GO:0003713]	establishment or maintenance of actin cytoskeleton polarity [GO:0030950]; fibroblast migration [GO:0010761]; maintenance of cell polarity [GO:0030011]; regulation of transcription by RNA polymerase II [GO:0006357]; response to hypoxia [GO:0001666]; stress fiber assembly [GO:0043149]	35774	327	0	0	22.3193	27.4586	26.9195	26.4983	27.1621	27.1616	24.2564	25.5794	25.3862	25.7572	25.3025	25.195	1	0.999	2	12	10	5	4	8	2	12	10	5	4	8	2	12	10	5	4	8
O70404	Vamp8	VAMP8_MOUSE	Vesicle-associated membrane protein 8 (VAMP-8) (Endobrevin) (Edb)	SUBCELLULAR LOCATION: Lysosome membrane {ECO:0000269|PubMed:27628032}; Single-pass type IV membrane protein {ECO:0000305}. Late endosome membrane {ECO:0000250|UniProtKB:Q9WUF4}; Single-pass type IV membrane protein {ECO:0000305}. Early endosome membrane {ECO:0000250|UniProtKB:Q9WUF4}; Single-pass type IV membrane protein {ECO:0000305}. Cell membrane {ECO:0000269|PubMed:22118466}; Single-pass type…	basal part of cell [GO:0045178]; basolateral part of cell [GO:1990794]; basolateral plasma membrane [GO:0016323]; cell surface [GO:0009986]; cytosol [GO:0005829]; early endosome [GO:0005769]; early endosome membrane [GO:0031901]; late endosome membrane [GO:0031902]; lysosomal membrane [GO:0005765]; lysosome [GO:0005764]; mitochondrion [GO:0005739]; phagocytic vesicle [GO:0045335]; secretory granu…	basal part of cell [GO:0045178]; basolateral part of cell [GO:1990794]; basolateral plasma membrane [GO:0016323]; cell surface [GO:0009986]; cytosol [GO:0005829]; early endosome [GO:0005769]; early endosome membrane [GO:0031901]; late endosome membrane [GO:0031902]; lysosomal membrane [GO:0005765]; lysosome [GO:0005764]; mitochondrion [GO:0005739]; phagocytic vesicle [GO:0045335]; secretory granu…		autophagosome maturation [GO:0097352]; cellular response to type II interferon [GO:0071346]; defense response to virus [GO:0051607]; establishment of localization in cell [GO:0051649]; mucus secretion [GO:0070254]; positive regulation of pancreatic amylase secretion [GO:1902278]; protein transport [GO:0015031]; regulation of endocytosis [GO:0030100]; SNARE complex assembly [GO:0035493]; symbiont …	11451	101	0	1	26.8539	26.1585	27.1776	27.4227	26.4327	26.0678	25.1845	25.6119	25.6936	25.6194	25.4111	24.9841	1	0.999	5	2	6	6	5	2	5	2	6	6	5	2	5	2	6	6	5	2
O70423	Aoc3 Vap1	AOC3_MOUSE	Amine oxidase [copper-containing] 3 (EC 1.4.3.21) (Amine oxidase copper-containing 3) (Copper amine oxidase) (Semicarbazide-sensitive amine oxidase) (SSAO) (Vascular adhesion protein 1) (VAP-1)	SUBCELLULAR LOCATION: Cell membrane {ECO:0000250|UniProtKB:Q16853}; Single-pass type II membrane protein {ECO:0000250|UniProtKB:Q16853}.	cell surface [GO:0009986]; early endosome [GO:0005769]; endoplasmic reticulum [GO:0005783]; Golgi apparatus [GO:0005794]; membrane [GO:0016020]; microvillus [GO:0005902]; plasma membrane [GO:0005886]	cell surface [GO:0009986]; early endosome [GO:0005769]; endoplasmic reticulum [GO:0005783]; Golgi apparatus [GO:0005794]; membrane [GO:0016020]; microvillus [GO:0005902]; plasma membrane [GO:0005886]; aliphatic amine oxidase activity [GO:0052595]; calcium ion binding [GO:0005509]; copper ion binding [GO:0005507]; identical protein binding [GO:0042802]; primary methylamine oxidase activity [GO:000…	aliphatic amine oxidase activity [GO:0052595]; calcium ion binding [GO:0005509]; copper ion binding [GO:0005507]; identical protein binding [GO:0042802]; primary methylamine oxidase activity [GO:0008131]; protein heterodimerization activity [GO:0046982]; quinone binding [GO:0048038]	amine metabolic process [GO:0009308]; cell adhesion [GO:0007155]	84534	765	Y	0		23.7038			23.4119	23.3997		23.6887			23.3968	23.3846	1	0.999	0	2	1	0	1	3	0	2	1	0	1	3	0	2	1	0	1	3
O70435	Psma3	PSA3_MOUSE	Proteasome subunit alpha type-3 (Macropain subunit C8) (Multicatalytic endopeptidase complex subunit C8) (Proteasome component C8) (Proteasome subunit K) (Proteasome subunit alpha-7) (alpha-7)	SUBCELLULAR LOCATION: Cytoplasm {ECO:0000250|UniProtKB:P25788}. Nucleus {ECO:0000250|UniProtKB:P25788}. Note=Translocated from the cytoplasm into the nucleus following interaction with AKIRIN2, which bridges the proteasome with the nuclear import receptor IPO9. {ECO:0000250|UniProtKB:P25788}.	cytosol [GO:0005829]; nucleoplasm [GO:0005654]; proteasome core complex [GO:0005839]; proteasome core complex, alpha-subunit complex [GO:0019773]	cytosol [GO:0005829]; nucleoplasm [GO:0005654]; proteasome core complex [GO:0005839]; proteasome core complex, alpha-subunit complex [GO:0019773]; ubiquitin protein ligase binding [GO:0031625]; ubiquitin-dependent protein catabolic process [GO:0006511]	ubiquitin protein ligase binding [GO:0031625]	ubiquitin-dependent protein catabolic process [GO:0006511]	28405	255	0	0	30.3676	31.3684	31.1624	30.6465	30.7593	31.4357	28.8007	28.8744	28.6854	28.6818	28.4818	28.9453	1	0.999	19	36	33	16	23	27	19	36	33	16	23	27	19	36	33	16	23	27
O70439	Stx7 Syn7	STX7_MOUSE	Syntaxin-7	SUBCELLULAR LOCATION: Early endosome membrane {ECO:0000250}; Single-pass type IV membrane protein {ECO:0000250}.	early endosome membrane [GO:0031901]; endosome [GO:0005768]; perinuclear region of cytoplasm [GO:0048471]; synaptic vesicle membrane [GO:0030672]	early endosome membrane [GO:0031901]; endosome [GO:0005768]; perinuclear region of cytoplasm [GO:0048471]; synaptic vesicle membrane [GO:0030672]; SNAP receptor activity [GO:0005484]; SNARE binding [GO:0000149]; intracellular protein transport [GO:0006886]; synaptic vesicle to endosome fusion [GO:0016189]	SNAP receptor activity [GO:0005484]; SNARE binding [GO:0000149]	intracellular protein transport [GO:0006886]; synaptic vesicle to endosome fusion [GO:0016189]	29821	261	0	1	24.5393	25.3451	25.5822	25.1803	25.5073	25.1633	24.6375	24.0765	24.3371	24.4532	24.3552	23.9546	1	0.999	3	4	4	3	4	4	3	4	4	3	4	4	3	4	4	3	4	4
O70451	Slc16a7 Mct2	MOT2_MOUSE	Monocarboxylate transporter 2 (MCT 2) (Solute carrier family 16 member 7)	SUBCELLULAR LOCATION: Cell membrane {ECO:0000250|UniProtKB:O60669}; Multi-pass membrane protein {ECO:0000250|UniProtKB:O60669}. Cytoplasm {ECO:0000269|PubMed:21792931}. Basolateral cell membrane {ECO:0000250|UniProtKB:P53988}; Multi-pass membrane protein {ECO:0000250|UniProtKB:O60669}. Note=Requires the ancillary protein, EMB for plasma membrane localization (By similarity). Colocalizes with BSG …	basolateral plasma membrane [GO:0016323]; cytosol [GO:0005829]; glutamatergic synapse [GO:0098978]; hippocampal mossy fiber to CA3 synapse [GO:0098686]; nucleoplasm [GO:0005654]; parallel fiber to Purkinje cell synapse [GO:0098688]; plasma membrane [GO:0005886]; postsynaptic density membrane [GO:0098839]; Schaffer collateral - CA1 synapse [GO:0098685]	basolateral plasma membrane [GO:0016323]; cytosol [GO:0005829]; glutamatergic synapse [GO:0098978]; hippocampal mossy fiber to CA3 synapse [GO:0098686]; nucleoplasm [GO:0005654]; parallel fiber to Purkinje cell synapse [GO:0098688]; plasma membrane [GO:0005886]; postsynaptic density membrane [GO:0098839]; Schaffer collateral - CA1 synapse [GO:0098685]; identical protein binding [GO:0042802]; lact…	identical protein binding [GO:0042802]; lactate transmembrane transporter activity [GO:0015129]; pyruvate transmembrane transporter activity [GO:0050833]; symporter activity [GO:0015293]	lactate transmembrane transport [GO:0035873]; plasma membrane lactate transport [GO:0035879]; pyruvate transmembrane transport [GO:1901475]	52604	484	0	12	29.1054	28.9463	29.1215	29.1019	28.7835	29.0632	29.0685	28.4312	29.0832	28.6837	28.4957	28.6338	1	0.9987	2	1	1	1	1	1	2	1	1	1	1	1	2	1	1	1	1	1
O70475	Ugdh	UGDH_MOUSE	UDP-glucose 6-dehydrogenase (UDP-Glc dehydrogenase) (UDP-GlcDH) (UDPGDH) (EC 1.1.1.22)		cytosol [GO:0005829]; nucleoplasm [GO:0005654]	cytosol [GO:0005829]; nucleoplasm [GO:0005654]; identical protein binding [GO:0042802]; NAD binding [GO:0051287]; UDP-glucose 6-dehydrogenase activity [GO:0003979]; chondroitin sulfate biosynthetic process [GO:0030206]; gastrulation with mouth forming second [GO:0001702]; heparan sulfate proteoglycan biosynthetic process [GO:0015012]; neuron development [GO:0048666]; protein hexamerization [GO:00…	identical protein binding [GO:0042802]; NAD binding [GO:0051287]; UDP-glucose 6-dehydrogenase activity [GO:0003979]	chondroitin sulfate biosynthetic process [GO:0030206]; gastrulation with mouth forming second [GO:0001702]; heparan sulfate proteoglycan biosynthetic process [GO:0015012]; neuron development [GO:0048666]; protein hexamerization [GO:0034214]; UDP-glucuronate biosynthetic process [GO:0006065]	54832	493	0	0	31.643	33.0784	32.7611	32.0014	32.478	33.4051	28.8503	29.6395	29.3102	28.9225	29.1083	29.9326	1	0.999	61	71	71	44	52	70	61	71	71	44	52	70	61	71	71	44	52	70
O70492	Snx3	SNX3_MOUSE	Sorting nexin-3 (SDP3 protein)	SUBCELLULAR LOCATION: Early endosome {ECO:0000269|PubMed:23416069}. Cytoplasmic vesicle, phagosome {ECO:0000250|UniProtKB:O60493}. Note=Colocalizes to clathrin-coated endosomal vesicles morphologically distinct from retromer-decorated non-branched endosomal tubule structures. Colocalizes with EEA1 on nascent phagosomes in dendritic cells but competes with EEA1 for binding to phagosomal membrane (…	clathrin-coated vesicle [GO:0030136]; early endosome [GO:0005769]; early phagosome [GO:0032009]; endosome membrane [GO:0010008]	clathrin-coated vesicle [GO:0030136]; early endosome [GO:0005769]; early phagosome [GO:0032009]; endosome membrane [GO:0010008]; phosphatidylinositol-3,5-bisphosphate binding [GO:0080025]; phosphatidylinositol-3-phosphate binding [GO:0032266]; phosphatidylinositol-4-phosphate binding [GO:0070273]; phosphatidylinositol-5-phosphate binding [GO:0010314]; retromer complex binding [GO:1905394]; heme b…	phosphatidylinositol-3,5-bisphosphate binding [GO:0080025]; phosphatidylinositol-3-phosphate binding [GO:0032266]; phosphatidylinositol-4-phosphate binding [GO:0070273]; phosphatidylinositol-5-phosphate binding [GO:0010314]; retromer complex binding [GO:1905394]	heme biosynthetic process [GO:0006783]; hemoglobin biosynthetic process [GO:0042541]; negative regulation of phagocytosis [GO:0050765]; positive regulation of neuron projection development [GO:0010976]; protein to membrane docking [GO:0022615]; regulation of intracellular protein transport [GO:0033157]; regulation of protein metabolic process [GO:0051246]; regulation of Wnt signaling pathway [GO:…	18757	162	0	0	28.1632	28.1273	28.7069	28.7254	28.617	28.0204	26.7685	26.6995	26.7605	26.427	26.4871	26.2308	1	0.999	8	8	16	5	14	8	6	7	15	4	12	6	8	8	16	5	14	8
O70493	Snx12	SNX12_MOUSE	Sorting nexin-12 (SDP8 protein)	SUBCELLULAR LOCATION: Membrane {ECO:0000305}; Peripheral membrane protein {ECO:0000305}; Cytoplasmic side {ECO:0000305}.	membrane [GO:0016020]	membrane [GO:0016020]; phosphatidylinositol binding [GO:0035091]; protein transport [GO:0015031]	phosphatidylinositol binding [GO:0035091]	protein transport [GO:0015031]	19116	165	0	0	25.3805	25.506	26.1175	26.1512	25.787	25.7776	25.5969	24.643	24.928	25.2911	24.9316	24.5893	1	0.9989	1	1	2	1	1	3	1	1	2	1	1	3	3	2	3	2	3	5
O70503	Hsd17b12 Kik1	DHB12_MOUSE	Very-long-chain 3-oxoacyl-CoA reductase (EC 1.1.1.330) (17-beta-hydroxysteroid dehydrogenase 12) (17-beta-HSD 12) (3-ketoacyl-CoA reductase) (KAR) (Estradiol 17-beta-dehydrogenase 12) (EC 1.1.1.62) (KIK-I)	SUBCELLULAR LOCATION: Endoplasmic reticulum membrane {ECO:0000250|UniProtKB:Q53GQ0}; Multi-pass membrane protein {ECO:0000250|UniProtKB:Q53GQ0}.	extracellular matrix [GO:0031012]; fatty acid elongase complex [GO:0009923]	extracellular matrix [GO:0031012]; fatty acid elongase complex [GO:0009923]; collagen binding [GO:0005518]; estradiol 17-beta-dehydrogenase [NAD(P)+] activity [GO:0004303]; fibronectin binding [GO:0001968]; heparin binding [GO:0008201]; very-long-chain 3-oxoacyl-CoA reductase activity [GO:0141040]; estrogen biosynthetic process [GO:0006703]; extracellular matrix organization [GO:0030198]; fatty a…	collagen binding [GO:0005518]; estradiol 17-beta-dehydrogenase [NAD(P)+] activity [GO:0004303]; fibronectin binding [GO:0001968]; heparin binding [GO:0008201]; very-long-chain 3-oxoacyl-CoA reductase activity [GO:0141040]	estrogen biosynthetic process [GO:0006703]; extracellular matrix organization [GO:0030198]; fatty acid elongation, saturated fatty acid [GO:0019367]; positive regulation of cell-substrate adhesion [GO:0010811]	34742	312	0	1	30.5909	31.3505	31.6992	31.2649	31.5152	31.1342	28.2804	28.7847	28.9908	28.7955	28.8959	28.7561	1	0.999	25	27	22	22	20	24	25	27	22	22	20	24	25	27	22	22	20	24
O70570	Pigr	PIGR_MOUSE	Polymeric immunoglobulin receptor (PIgR) (Poly-Ig receptor) [Cleaved into: Secretory component]	SUBCELLULAR LOCATION: [Polymeric immunoglobulin receptor]: Cell membrane {ECO:0000250|UniProtKB:P01833}; Single-pass type I membrane protein {ECO:0000255}.; SUBCELLULAR LOCATION: [Secretory component]: Secreted {ECO:0000250|UniProtKB:P01833}.	plasma membrane [GO:0005886]; receptor complex [GO:0043235]; secretory IgA immunoglobulin complex [GO:0071751]	plasma membrane [GO:0005886]; receptor complex [GO:0043235]; secretory IgA immunoglobulin complex [GO:0071751]; polymeric immunoglobulin binding [GO:0001790]; polymeric immunoglobulin receptor activity [GO:0001792]; detection of chemical stimulus involved in sensory perception of bitter taste [GO:0001580]; epidermal growth factor receptor signaling pathway [GO:0007173]; immunoglobulin transcytosi…	polymeric immunoglobulin binding [GO:0001790]; polymeric immunoglobulin receptor activity [GO:0001792]	detection of chemical stimulus involved in sensory perception of bitter taste [GO:0001580]; epidermal growth factor receptor signaling pathway [GO:0007173]; immunoglobulin transcytosis in epithelial cells mediated by polymeric immunoglobulin receptor [GO:0002415]; receptor clustering [GO:0043113]	84999	771	Y	1	27.2529	28.5284	28.2059	28.0847	28.161	28.676	26.4031	26.8187	26.5753	26.3623	26.3082	26.9652	1	0.999	11	15	15	11	11	9	11	15	15	11	11	9	11	15	15	11	11	9
O70571	Pdk4	PDK4_MOUSE	[Pyruvate dehydrogenase (acetyl-transferring)] kinase isozyme 4, mitochondrial (EC 2.7.11.2) (Pyruvate dehydrogenase kinase isoform 4)	SUBCELLULAR LOCATION: Mitochondrion matrix {ECO:0000250}.	mitochondrial inner membrane [GO:0005743]; mitochondrial matrix [GO:0005759]; mitochondrion [GO:0005739]	mitochondrial inner membrane [GO:0005743]; mitochondrial matrix [GO:0005759]; mitochondrion [GO:0005739]; ATP binding [GO:0005524]; protein serine/threonine/tyrosine kinase activity [GO:0004712]; pyruvate dehydrogenase (acetyl-transferring) kinase activity [GO:0004740]; cellular response to fatty acid [GO:0071398]; cellular response to starvation [GO:0009267]; glucose homeostasis [GO:0042593]; in…	ATP binding [GO:0005524]; protein serine/threonine/tyrosine kinase activity [GO:0004712]; pyruvate dehydrogenase (acetyl-transferring) kinase activity [GO:0004740]	cellular response to fatty acid [GO:0071398]; cellular response to starvation [GO:0009267]; glucose homeostasis [GO:0042593]; insulin receptor signaling pathway [GO:0008286]; negative regulation of anoikis [GO:2000811]; reactive oxygen species metabolic process [GO:0072593]; regulation of acetyl-CoA biosynthetic process from pyruvate [GO:0010510]; regulation of bone resorption [GO:0045124]; regul…	46596	412	Y	0	24.437	26.7547	26.4196	25.3405	26.637	26.708	23.0101	24.9958	25.3314	24.8918	25.5152	24.8768	1	0.999	3	2	3	7	4	4	3	2	3	7	4	4	3	2	3	7	4	4
O70572	Smpd2	NSMA_MOUSE	Sphingomyelin phosphodiesterase 2 (EC 3.1.4.12) (Lyso-platelet-activating factor-phospholipase C) (Lyso-PAF-PLC) (Neutral sphingomyelinase) (N-SMase) (nSMase)	SUBCELLULAR LOCATION: Cell membrane {ECO:0000269|PubMed:9520418}; Multi-pass membrane protein {ECO:0000255}.	plasma membrane [GO:0005886]	plasma membrane [GO:0005886]; metal ion binding [GO:0046872]; sphingomyelin phosphodiesterase activity [GO:0004767]; ceramide metabolic process [GO:0006672]; positive regulation of apoptotic process [GO:0043065]; sphingomyelin catabolic process [GO:0006685]	metal ion binding [GO:0046872]; sphingomyelin phosphodiesterase activity [GO:0004767]	ceramide metabolic process [GO:0006672]; positive regulation of apoptotic process [GO:0043065]; sphingomyelin catabolic process [GO:0006685]	47467	419	0	2	23.8782	25.7854	26.4496	25.5808	26.0143	26.3101	24.8149	24.8889	25.1272	25.1123	24.5717	24.6629	1	0.999	4	4	5	3	2	3	4	4	5	3	2	3	4	4	5	3	2	3
O70585	Dtnb	DTNB_MOUSE	Dystrobrevin beta (DTN-B) (mDTN-BDTN-B) (Beta-dystrobrevin)	SUBCELLULAR LOCATION: Cytoplasm {ECO:0000269|PubMed:20530487}. Postsynaptic density {ECO:0000250|UniProtKB:P84060}. Cell projection, dendrite {ECO:0000269|PubMed:11585924, ECO:0000269|PubMed:16540561}. Basal cell membrane {ECO:0000269|PubMed:10893187}. Postsynapse {ECO:0000269|PubMed:16540561}. Nucleus {ECO:0000269|PubMed:20530487}. Note=Localized at inhibitory synapses on the dendrites of cerebe…	basal plasma membrane [GO:0009925]; cytoplasm [GO:0005737]; dendrite [GO:0030425]; GABA-ergic synapse [GO:0098982]; inhibitory synapse [GO:0060077]; nucleus [GO:0005634]; postsynapse [GO:0098794]; postsynaptic density [GO:0014069]; synapse [GO:0045202]	basal plasma membrane [GO:0009925]; cytoplasm [GO:0005737]; dendrite [GO:0030425]; GABA-ergic synapse [GO:0098982]; inhibitory synapse [GO:0060077]; nucleus [GO:0005634]; postsynapse [GO:0098794]; postsynaptic density [GO:0014069]; synapse [GO:0045202]; DNA binding [GO:0003677]; zinc ion binding [GO:0008270]	DNA binding [GO:0003677]; zinc ion binding [GO:0008270]		74399	659	0	0	24.1297	22.8909	24.6881	24.9751	25.0507	22.5514	23.4743	23.1345	23.6191	23.6473	23.6123	23.113	1	0.999	4	2	4	3	3	2	3	2	3	3	2	2	4	2	4	3	3	2
O70589	Cask Lin-2	CSKP_MOUSE	Peripheral plasma membrane protein CASK (EC 2.7.11.1) (Calcium/calmodulin-dependent serine protein kinase)	SUBCELLULAR LOCATION: Nucleus {ECO:0000250|UniProtKB:Q62915}. Cytoplasm {ECO:0000250|UniProtKB:Q62915}. Cell membrane {ECO:0000250|UniProtKB:Q62915}; Peripheral membrane protein {ECO:0000250|UniProtKB:Q62915}.	basement membrane [GO:0005604]; basolateral plasma membrane [GO:0016323]; cell-cell junction [GO:0005911]; cytoplasm [GO:0005737]; cytosol [GO:0005829]; membrane [GO:0016020]; nuclear lamina [GO:0005652]; nuclear matrix [GO:0016363]; nucleolus [GO:0005730]; nucleus [GO:0005634]; Schaffer collateral - CA1 synapse [GO:0098685]; synapse [GO:0045202]; vesicle [GO:0031982]	basement membrane [GO:0005604]; basolateral plasma membrane [GO:0016323]; cell-cell junction [GO:0005911]; cytoplasm [GO:0005737]; cytosol [GO:0005829]; membrane [GO:0016020]; nuclear lamina [GO:0005652]; nuclear matrix [GO:0016363]; nucleolus [GO:0005730]; nucleus [GO:0005634]; Schaffer collateral - CA1 synapse [GO:0098685]; synapse [GO:0045202]; vesicle [GO:0031982]; 3-phosphoinositide-dependen…	3-phosphoinositide-dependent protein kinase activity [GO:0004676]; AMP-activated protein kinase activity [GO:0004679]; ATP binding [GO:0005524]; calmodulin binding [GO:0005516]; DNA-dependent protein kinase activity [GO:0004677]; eukaryotic translation initiation factor 2alpha kinase activity [GO:0004694]; histone H2AS1 kinase activity [GO:0044024]; histone H2AS121 kinase activity [GO:0072371]; h…	calcium ion import [GO:0070509]; establishment of localization in cell [GO:0051649]; negative regulation of cell-matrix adhesion [GO:0001953]; negative regulation of cellular response to growth factor stimulus [GO:0090288]; negative regulation of keratinocyte proliferation [GO:0010839]; negative regulation of wound healing [GO:0061045]; positive regulation of calcium ion import [GO:0090280]; posi…	105109	926	0	1	24.4224	25.86	26.2945	26.4138	26.0236	26.1772	25.539	24.2534	24.5033	24.9102	24.2318	24.543	1	0.999	4	0	7	2	5	5	4	0	7	2	5	5	4	0	7	2	5	5
O70591	Pfdn2 Pfd2	PFD2_MOUSE	Prefoldin subunit 2	SUBCELLULAR LOCATION: Nucleus {ECO:0000250|UniProtKB:Q9UHV9}. Cytoplasm {ECO:0000250|UniProtKB:Q9UHV9}. Mitochondrion {ECO:0000250|UniProtKB:Q9UHV9}.	cytosol [GO:0005829]; mitochondrion [GO:0005739]; nucleus [GO:0005634]; prefoldin complex [GO:0016272]; RPAP3/R2TP/prefoldin-like complex [GO:1990062]	cytosol [GO:0005829]; mitochondrion [GO:0005739]; nucleus [GO:0005634]; prefoldin complex [GO:0016272]; RPAP3/R2TP/prefoldin-like complex [GO:1990062]; amyloid-beta binding [GO:0001540]; protein folding chaperone [GO:0044183]; unfolded protein binding [GO:0051082]; negative regulation of amyloid fibril formation [GO:1905907]; positive regulation of cytoskeleton organization [GO:0051495]; protein …	amyloid-beta binding [GO:0001540]; protein folding chaperone [GO:0044183]; unfolded protein binding [GO:0051082]	negative regulation of amyloid fibril formation [GO:1905907]; positive regulation of cytoskeleton organization [GO:0051495]; protein folding [GO:0006457]	16534	154	0	0				23.0715		23.6734				23.0715		23.6734	1	0.999	0	1	1	1	0	3	0	1	1	1	0	3	0	1	1	1	0	3
O70622	Rtn2 Nspl1	RTN2_MOUSE	Reticulon-2 (Neuroendocrine-specific protein-like 1) (NSP-like protein 1) (Neuroendocrine-specific protein-like I) (NSP-like protein I) (NSPLI)	SUBCELLULAR LOCATION: Endoplasmic reticulum membrane {ECO:0000250|UniProtKB:O75298}; Multi-pass membrane protein {ECO:0000255}. Sarcoplasmic reticulum membrane {ECO:0000269|PubMed:19720795}; Multi-pass membrane protein {ECO:0000255}. Cell membrane {ECO:0000250|UniProtKB:Q6WN19}; Multi-pass membrane protein {ECO:0000255}. Cell membrane, sarcolemma {ECO:0000269|PubMed:19720795}; Multi-pass membrane…	cell surface [GO:0009986]; intermediate filament [GO:0005882]; sarcoplasmic reticulum membrane [GO:0033017]; T-tubule [GO:0030315]; terminal cisterna [GO:0014802]; Z disc [GO:0030018]	cell surface [GO:0009986]; intermediate filament [GO:0005882]; sarcoplasmic reticulum membrane [GO:0033017]; T-tubule [GO:0030315]; terminal cisterna [GO:0014802]; Z disc [GO:0030018]; gene expression [GO:0010467]; intracellular protein transmembrane transport [GO:0065002]; negative regulation of amyloid-beta formation [GO:1902430]; protein transport [GO:0015031]; regulation of D-glucose import […		gene expression [GO:0010467]; intracellular protein transmembrane transport [GO:0065002]; negative regulation of amyloid-beta formation [GO:1902430]; protein transport [GO:0015031]; regulation of D-glucose import [GO:0046324]	51347	471	0	2		26.9593	21.4916		25.2072	21.5433		25.5619	21.59		24.3688	21.6417	1	0.999	0	5	0	0	2	0	0	5	0	0	2	0	0	5	0	0	2	0
O77727	KRT15	K1C15_SHEEP	Keratin, type I cytoskeletal 15 (Cytokeratin-15) (CK-15) (Keratin-15) (K15)		intermediate filament [GO:0005882]	intermediate filament [GO:0005882]; structural molecule activity [GO:0005198]; epithelial cell differentiation [GO:0030855]; intermediate filament organization [GO:0045109]	structural molecule activity [GO:0005198]	epithelial cell differentiation [GO:0030855]; intermediate filament organization [GO:0045109]	48770	453	0	0	24.6296	24.7704	25.4499	25.4738	26.9721	24.943	24.9707	25.1115	25.791	25.8148	25.5762	25.2841	0.9977	0.9989	1	1	0	1	0	0	1	1	0	1	0	0	7	11	11	9	10	12
O88271	Cfdp1 Bcnt Cfdp Cp27	CFDP1_MOUSE	Craniofacial development protein 1 (27 kDa craniofacial protein) (Bucentaur) (Protein Cp27)	SUBCELLULAR LOCATION: Chromosome, centromere, kinetochore {ECO:0000250|UniProtKB:Q9UEE9}.	basement membrane [GO:0005604]; kinetochore [GO:0000776]	basement membrane [GO:0005604]; kinetochore [GO:0000776]; cell adhesion [GO:0007155]; fibroblast apoptotic process [GO:0044346]; negative regulation of fibroblast apoptotic process [GO:2000270]; regulation of cell population proliferation [GO:0042127]; regulation of cell shape [GO:0008360]		cell adhesion [GO:0007155]; fibroblast apoptotic process [GO:0044346]; negative regulation of fibroblast apoptotic process [GO:2000270]; regulation of cell population proliferation [GO:0042127]; regulation of cell shape [GO:0008360]	32921	295	0	0					24.8801						24.8801		0.9909	0.9978	0	0	0	0	0	0	0	0	0	0	0	0	0	0	0	0	0	0
O88291	Znf326 Zan75 Zfp326 Zird	ZN326_MOUSE	DBIRD complex subunit ZNF326 (Zinc finger protein 326) (Zinc finger protein interacting with mRNPs) (Zinc finger protein-associated with nuclear matrix of 75 kDa)	SUBCELLULAR LOCATION: Nucleus matrix {ECO:0000269|PubMed:10798446, ECO:0000269|PubMed:9809746}.	DBIRD complex [GO:0044609]; nuclear matrix [GO:0016363]; nucleus [GO:0005634]	DBIRD complex [GO:0044609]; nuclear matrix [GO:0016363]; nucleus [GO:0005634]; DNA binding [GO:0003677]; RNA polymerase II complex binding [GO:0000993]; zinc ion binding [GO:0008270]; mRNA processing [GO:0006397]; positive regulation of DNA-templated transcription [GO:0045893]; regulation of DNA-templated transcription elongation [GO:0032784]; regulation of RNA splicing [GO:0043484]; RNA splicing…	DNA binding [GO:0003677]; RNA polymerase II complex binding [GO:0000993]; zinc ion binding [GO:0008270]	mRNA processing [GO:0006397]; positive regulation of DNA-templated transcription [GO:0045893]; regulation of DNA-templated transcription elongation [GO:0032784]; regulation of RNA splicing [GO:0043484]; RNA splicing [GO:0008380]	65225	580	0	0	22.3695	22.4885	23.9572	22.5856	24.5063		21.836	22.5398	23.362	23.3475	23.5062		1	0.999	2	1	2	1	4	1	2	1	2	1	4	1	2	1	2	1	4	1
O88322	Nid2	NID2_MOUSE	Nidogen-2 (NID-2) (Entactin-2)	SUBCELLULAR LOCATION: Secreted, extracellular space, extracellular matrix, basement membrane.	basement membrane [GO:0005604]; cell surface [GO:0009986]; collagen-containing extracellular matrix [GO:0062023]; extracellular matrix [GO:0031012]; extracellular region [GO:0005576]; plasma membrane [GO:0005886]	basement membrane [GO:0005604]; cell surface [GO:0009986]; collagen-containing extracellular matrix [GO:0062023]; extracellular matrix [GO:0031012]; extracellular region [GO:0005576]; plasma membrane [GO:0005886]; calcium ion binding [GO:0005509]; cell-matrix adhesion [GO:0007160]	calcium ion binding [GO:0005509]	cell-matrix adhesion [GO:0007160]	153913	1403	Y	0	22.5938	24.4145	23.6317		24.8784	24.6245	23.2982	23.774	22.4521		23.9351	23.3484	1	0.999	4	0	1	1	1	3	4	0	1	1	1	3	4	0	1	1	1	3
O88342	Wdr1	WDR1_MOUSE	WD repeat-containing protein 1 (Actin-interacting protein 1) (AIP1)	SUBCELLULAR LOCATION: Cytoplasm, cytoskeleton {ECO:0000250|UniProtKB:Q5RKI0}. Cell projection, podosome {ECO:0000250|UniProtKB:O75083}.	actin cytoskeleton [GO:0015629]; cell projection [GO:0042995]; cell-cell junction [GO:0005911]; cytoplasm [GO:0005737]; glutamatergic synapse [GO:0098978]; myelin sheath [GO:0043209]; plasma membrane [GO:0005886]; podosome [GO:0002102]; synapse [GO:0045202]	actin cytoskeleton [GO:0015629]; cell projection [GO:0042995]; cell-cell junction [GO:0005911]; cytoplasm [GO:0005737]; glutamatergic synapse [GO:0098978]; myelin sheath [GO:0043209]; plasma membrane [GO:0005886]; podosome [GO:0002102]; synapse [GO:0045202]; actin binding [GO:0003779]; actin filament binding [GO:0051015]; actin cytoskeleton organization [GO:0030036]; actin filament fragmentation …	actin binding [GO:0003779]; actin filament binding [GO:0051015]	actin cytoskeleton organization [GO:0030036]; actin filament fragmentation [GO:0030043]; apical junction assembly [GO:0043297]; cortical cytoskeleton organization [GO:0030865]; establishment of planar polarity of follicular epithelium [GO:0042247]; maintenance of epithelial cell apical/basal polarity [GO:0045199]; neutrophil mediated immunity [GO:0002446]; neutrophil migration [GO:1990266]; plate…	66407	606	0	0	29.201	29.9294	29.9566	28.8754	29.3537	30.3859	27.1464	27.4701	27.0802	27.1138	26.9202	27.4005	1	0.999	8	20	27	8	11	20	8	20	27	8	11	20	8	20	27	8	11	20
O88343	Slc4a4 Nbc1 Nbce1	S4A4_MOUSE	Electrogenic sodium bicarbonate cotransporter 1 (Sodium bicarbonate cotransporter) (Na(+)/HCO3(-) cotransporter) (Solute carrier family 4 member 4)	SUBCELLULAR LOCATION: Basolateral cell membrane {ECO:0000269|PubMed:11171615}; Multi-pass membrane protein {ECO:0000255}. Cell membrane {ECO:0000269|PubMed:21317537}; Multi-pass membrane protein {ECO:0000255}.	basolateral plasma membrane [GO:0016323]; plasma membrane [GO:0005886]	basolateral plasma membrane [GO:0016323]; plasma membrane [GO:0005886]; monoatomic anion transmembrane transporter activity [GO:0008509]; sodium:bicarbonate symporter activity [GO:0008510]; solute:inorganic anion antiporter activity [GO:0005452]; bicarbonate transport [GO:0015701]; establishment of localization in cell [GO:0051649]; positive regulation of glycolytic process [GO:0045821]; regulati…	monoatomic anion transmembrane transporter activity [GO:0008509]; sodium:bicarbonate symporter activity [GO:0008510]; solute:inorganic anion antiporter activity [GO:0005452]	bicarbonate transport [GO:0015701]; establishment of localization in cell [GO:0051649]; positive regulation of glycolytic process [GO:0045821]; regulation of intracellular pH [GO:0051453]; regulation of membrane potential [GO:0042391]; regulation of pH [GO:0006885]; sodium ion transport [GO:0006814]	121484	1079	0	11	25.9289	27.2035	27.3506	26.4257	26.7958	27.383	25.5867	26.0738	26.4244	25.8066	26.0864	26.1512	1	0.999	4	8	6	7	6	6	4	8	6	7	6	6	4	8	6	7	6	6
O88384	Vti1b Vti1l1	VTI1B_MOUSE	Vesicle transport through interaction with t-SNAREs homolog 1B (Vesicle transport v-SNARE protein Vti1-like 1) (Vti1-rp1)	SUBCELLULAR LOCATION: Early endosome membrane {ECO:0000250|UniProtKB:Q9UEU0}; Single-pass type IV membrane protein {ECO:0000255}. Late endosome membrane {ECO:0000250|UniProtKB:Q9UEU0}; Single-pass type IV membrane protein {ECO:0000250|UniProtKB:Q9UEU0}. Lysosome membrane {ECO:0000250|UniProtKB:Q9UEU0}. Cytoplasmic granule {ECO:0000250|UniProtKB:Q9UEU0}. Recycling endosome membrane {ECO:0000250|Un…	early endosome membrane [GO:0031901]; Golgi apparatus [GO:0005794]; late endosome membrane [GO:0031902]; lysosomal membrane [GO:0005765]; membrane [GO:0016020]; perinuclear region of cytoplasm [GO:0048471]; recycling endosome membrane [GO:0055038]	early endosome membrane [GO:0031901]; Golgi apparatus [GO:0005794]; late endosome membrane [GO:0031902]; lysosomal membrane [GO:0005765]; membrane [GO:0016020]; perinuclear region of cytoplasm [GO:0048471]; recycling endosome membrane [GO:0055038]; SNARE binding [GO:0000149]; intracellular protein transport [GO:0006886]; vesicle-mediated transport [GO:0016192]	SNARE binding [GO:0000149]	intracellular protein transport [GO:0006886]; vesicle-mediated transport [GO:0016192]	26713	232	0	1	27.4408	27.3862	27.2101	25.2486	25.9132	25.6526	25.5381	25.8762	25.5178	25.6405	25.7152	25.6231	1	0.999	3	5	3	1	8	3	3	5	3	1	8	3	3	5	3	1	8	3
[truncated: 3,763 more rows]

## Sheet: SP4_LFD_HFD_Triplicate_Fragpipe
Protein ID	Gene Names	Entry Name	Protein names	Subcellular location [CC]	Gene Ontology (cellular component)	Gene Ontology (GO)	Gene Ontology (molecular function)	Gene Ontology (biological process)	Mass	Length	SP	TM	SP4HFD_10 Intensity	SP4HFD_11 Intensity	SP4HFD_12 Intensity	SP4LFD_7 Intensity	SP4LFD_8 Intensity	SP4LFD_9 Intensity	SP4HFD_10 MaxLFQ Intensity	SP4HFD_11 MaxLFQ Intensity	SP4HFD_12 MaxLFQ Intensity	SP4LFD_7 MaxLFQ Intensity	SP4LFD_8 MaxLFQ Intensity	SP4LFD_9 MaxLFQ Intensity	Protein Probability	Top Peptide Probability	SP4HFD_10 Spectral Count	SP4HFD_11 Spectral Count	SP4HFD_12 Spectral Count	SP4LFD_7 Spectral Count	SP4LFD_8 Spectral Count	SP4LFD_9 Spectral Count	SP4HFD_10 Unique Spectral Count	SP4HFD_11 Unique Spectral Count	SP4HFD_12 Unique Spectral Count	SP4LFD_7 Unique Spectral Count	SP4LFD_8 Unique Spectral Count	SP4LFD_9 Unique Spectral Count	SP4HFD_10 Total Spectral Count	SP4HFD_11 Total Spectral Count	SP4HFD_12 Total Spectral Count	SP4LFD_7 Total Spectral Count	SP4LFD_8 Total Spectral Count	SP4LFD_9 Total Spectral Count
[truncated: 3,938 more rows]

[truncated: 31 more sheets: FASP_LFD_HFD_Triplicate_Fragpip, S-Trap_LFD_HFD_Triplicate_Fragp, Peptidisc_LFD_HFD_Triplicate_Fr, spNW30_LFD_HFD_Triplicate_Fragp, SMA2000_LFD_HFD_Triplicate_Frag, SP3_LFD_Replicate_Highest_IDs, SP4_LFD_Replicate_Highest_IDs, FASP_LFD_Replicate_Highest_IDs, S-Trap_LFD_Replicate_Highest_ID, Peptidisc_LFD_Replicate_Highest, spNW30_LFD_Replicate_Highest, SMA2000_LFD_Replicate_Highest, SP3_SP4_LFD_Volcano, SP4_S-Trap_LFD_Volcano, Peptidisc_SMA2000_LFD_Volcano, spNW30_SMA2000_LFD_Volcano, Peptidisc_spNW30_LFD_Volcano, SP3_LFD_HFD_Volcano, SP4_LFD_HFD_Volcano, FASP_LFD_HFD_Volcano …]
